# Supplementary material for: Chronic cortisol differentially impacts stem cell-derived astrocytes from major depressive disorder patients
Source: Transl Psychiatry. 2021 Nov 30;11:608. doi: 10.1038/s41398-021-01733-9 (PMC8632962; doi:10.1038/s41398-021-01733-9)
Supplement: Supplementary file 1 — Supplementary Table 1 [file 41398_2021_1733_MOESM1_ESM.xlsx]

## Sheet: ST14 Primer Sequences
Gene	Forward Primer 5' to 3'	Reverse Primer 5' to 3'
ACTB	CACCATTGGCAATGAGCGGTTC	AGGTCTTTGCGGATGTCCACGT
ZBTB16	CCTGGATAGTTTGCGGCTGA	GGCCATGTCAGTGCCAGTAT
FKBP5	CTCCCTAAAATTCCCTCGAATGC	CCCTCTCCTTTCCGTTTGGTT
IL1-β	AGATGAAGTGCTCCTTCCAGG	TGGTCGGAGATTCGTAGCTG
GR	TCTGAACTTCCCTGGTCGAA	GTGGTCCTGTTGTTGCTGTT
HTR1B	CAGCTGATAACCGACTCCCC	CGGAGACTCGCACTTTGACT
GRM1	CCTGAGAGGAATGTCCGCAG	TGCCATTAGAATTGGCATTCCC
GRM8	CGAGAGGTGTCCCAGAGACT	GCTGACTGGGCTGTACCAAA
GDNF	CCCGCCGCAAATATGCCAGA	GTTCCTCCTTGGTTTCATAGCCC
CXCL13	GCTTGAGGTGTAGATGTGTCC	CCCACGGGGCAAGATTTGAA
