# Supplementary material for: Chronic cortisol differentially impacts stem cell-derived astrocytes from major depressive disorder patients
Source: Transl Psychiatry. 2021 Nov 30;11:608. doi: 10.1038/s41398-021-01733-9 (PMC8632962; doi:10.1038/s41398-021-01733-9)
Supplement: Supplementary file 2 — Supplementary Table 2 [file 41398_2021_1733_MOESM2_ESM.xlsx]

## Sheet: ST1 Acute Cortisol DEGs
Gene Name	Log 2 Fold Change	P Adjusted
FKBP5	3.59224	2.75332e-48
RERG	1.69892	4.74095e-09
METTL7A	1.11277	4.87839e-06
NEBL	1.61375	1.94815e-05
USP13	0.680547	2.17643e-05
RRM2	0.700328	2.43877e-05
OSBPL5	0.59899	8.36387e-05
PHKA1	0.757887	0.000219488
OLAH	4.45343	0.00030151
ITGA10	2.42244	0.000488781
ADARB1	1.26218	0.000488781
NAV2	1.21566	0.00167645
AOX1	2.00148	0.00371018
SERPINE1	1.41891	0.00901868
DUSP1	1.01351	0.0139536
HIF3A	3.26919	0.0146909
PXYLP1	1.27573	0.0201503
LIMD2	0.649066	0.0206285
SMOX	1.09215	0.0234326
LYVE1	1.63086	0.0345121
RAMP1	2.23157	0.0396205
SLC16A12	2.38628	0.0462939
MCM2	0.597236	0.053317
MT1L	1.7845	0.0584396
GCNT1	0.925314	0.0639481
ANKRD35	1.42664	0.0840379
SYT15	1.68804	0.0853621
EPS8	1.10524	0.086665
ST3GAL1	0.946794	0.0913289
PER3	-1.30197	3.70716e-08
NFE2L3	-0.704712	1.05203e-06
IL1B	-2.68805	3.10809e-05
MMP16	-0.710085	0.000141166
NCMAP	-23.076	0.00030151
TMEM200A	-0.86524	0.000414475
PENK	-24.3751	0.000486625
RARRES2	-23.9275	0.000676316
NKX2-5	-23.8002	0.000741325
TNFSF15	-4.88024	0.00174121
PTHLH	-2.11026	0.00183576
DCBLD2	-0.623123	0.00183576
EFCC1	-22.7001	0.00183576
HMCN1	-0.614106	0.00183576
DUSP4	-0.781633	0.00242035
SCN3A	-7.35206	0.00528395
COL26A1	-7.97083	0.00631106
INHBA	-0.667225	0.007033
VSNL1	-1.04772	0.00829287
FAM46C	-1.37018	0.0102982
PPL	-2.51916	0.0106284
MMP10	-1.13195	0.0123959
MEDAG	-0.64097	0.0190176
MIR31HG	-1.19431	0.0190176
MICU3	-0.832959	0.0201503
PAG1	-1.51816	0.0201503
PI15	-2.03597	0.0209407
LURAP1L	-1.35295	0.0234326
IL11	-0.876995	0.02701
GSAP	-2.19162	0.0291433
RAB30	-0.588991	0.0308201
SLIT2	-0.716126	0.0315736
LYPD1	-1.13336	0.0337463
ITGB8	-1.95876	0.0337463
DRP2	-0.588636	0.0345121
CNN1	-0.810061	0.0384159
ADGRF1	-4.49517	0.0475776
ANKRD12	-0.827024	0.0517582
IL7	-4.93372	0.0527652
TRIL	-1.33469	0.0527652
PTGS2	-2.06661	0.0538913
TPR	-0.671964	0.054338
CCL2	-3.2131	0.054338
ACVR1C	-1.49462	0.054338
TUBB2B	-0.981267	0.0548205
CD200	-4.93211	0.0611602
SLC9A7	-0.699709	0.0694256
CCKAR	-3.29461	0.0744648
ZSCAN31	-0.800692	0.0744648
FSIP2	-0.965866	0.0744648
GDPD1	-1.35345	0.0744648
PTCHD1	-2.026	0.0883977
EYA1	-4.45321	0.0883977
LUZP2	-1.78957	0.0883977
PTGFRN	-0.693211	0.0883977
MYO5B	-5.26874	0.0983409
