# Supplementary material for: Chronic cortisol differentially impacts stem cell-derived astrocytes from major depressive disorder patients
Source: Transl Psychiatry. 2021 Nov 30;11:608. doi: 10.1038/s41398-021-01733-9 (PMC8632962; doi:10.1038/s41398-021-01733-9)
Supplement: Supplementary file 3 — Supplementary Table 3 [file 41398_2021_1733_MOESM3_ESM.xlsx]

## Sheet: ST2 Chronic Cortisol DEG
Gene Name	Log 2 Fold Change	P Adjusted
FKBP5	4.40539	2.48763e-76
NEBL	3.96939	3.65708e-44
MAOA	2.58993	1.34779e-33
IL1R1	1.65469	2.76818e-09
EFEMP1	2.04043	2.92189e-09
NAV2	1.6893	1.03934e-07
RERG	1.48517	1.22743e-07
CEBPD	2.49395	6.13396e-07
KLF9	3.50652	7.48589e-07
AIM1	0.923749	9.14373e-07
PALMD	1.20366	1.19121e-06
IGFBP2	1.26282	1.19121e-06
SEPT4	3.72386	1.19121e-06
GADD45B	1.04187	3.18991e-06
TNFRSF1B	3.70693	3.35579e-06
LHFP	0.653879	4.28294e-06
ZBTB16	9.69612	5.19739e-06
SIX2	3.65553	1.40325e-05
IL18R1	2.27208	3.21023e-05
USP13	0.634893	3.26704e-05
LPL	8.49743	4.33192e-05
H19	6.56641	4.74535e-05
GSR	0.984408	5.31292e-05
SLC7A2	2.06182	5.78963e-05
RCN1	0.618415	8.45897e-05
RNF144A	0.64455	9.04848e-05
METTL7A	0.933845	9.87919e-05
ANGPTL4	1.89006	0.000122886
TXNIP	2.5889	0.00013301
PDK4	1.59872	0.000138012
PNOC	23.0144	0.000153577
TNS2	1.34593	0.000156376
DDIT4	1.80602	0.0001941
HIF3A	3.70164	0.00023237
SLCO2A1	4.29064	0.000332753
NEXN	1.21434	0.000346747
PISD	0.970532	0.000358504
ANKRD35	1.88564	0.00038588
SMIM10	0.920182	0.000430927
TSC22D3	1.98702	0.000483405
ITGBL1	1.82131	0.000535454
SRPX2	0.850791	0.00055744
GCNT1	1.21655	0.000583015
HIP1	0.970441	0.000583015
LSP1	2.09306	0.000585672
OLAH	3.69759	0.000585672
NFKBIA	0.990282	0.000657334
SPOCK2	2.41434	0.000681785
IFI44L	1.3595	0.000698848
ISLR	1.12349	0.00080563
CCND3	1.60446	0.00103099
CPPED1	0.688518	0.00104586
ANGPTL1	2.99481	0.00104586
HIF1A	0.610591	0.00104586
RHOB	0.709382	0.00107451
LINC00472	0.985623	0.00126567
ZNF395	1.19304	0.00128624
PCGF5	1.24558	0.00134996
CA12	3.32455	0.001423
SRPX	0.700232	0.00170589
SIX1	0.664331	0.00172325
SEMA3E	2.4412	0.00247045
MATN3	1.49833	0.00261502
MT1L	2.14267	0.00286883
PLPP1	0.860274	0.00306617
APOE	1.93086	0.00340279
SLC44A1	1.00178	0.00345956
IKZF2	1.60471	0.00358636
CD200	5.77171	0.0036331
IFITM3	1.1874	0.00366878
PDGFRB	0.778918	0.00396126
CSF1	0.922663	0.00407915
RILPL2	0.944767	0.00448603
IL7	4.95031	0.00596432
TAGLN	1.1847	0.00733966
ARHGAP6	3.60812	0.00800812
FBLN1	0.949402	0.00883084
ANKRD28	0.718352	0.0106561
TSPOAP1	5.69623	0.0106561
NNMT	3.13255	0.0106561
CHN1	1.5236	0.0110329
BEST1	2.00862	0.0110329
SGK1	1.97982	0.0110663
RUNX2	2.69043	0.0110918
WDR86	3.79391	0.0114956
AKAP7	0.666304	0.0116508
NRK	1.82367	0.0133925
CXCL2	2.31986	0.0139147
LMCD1	1.34299	0.0141259
ERRFI1	1.12508	0.0141259
C3orf36	6.08839	0.0141259
IFITM1	1.5948	0.0141259
RHOD	0.799193	0.0141259
LTBP2	0.663187	0.0147835
RAB11FIP1	0.969474	0.0152599
CFHR3	5.9155	0.01559
C9orf47	1.10638	0.0168263
GRAMD3	1.32013	0.0177676
MGMT	0.977573	0.0177676
ABCA6	1.70664	0.0177676
SNX22	1.89926	0.0177676
SLC16A12	2.28801	0.0177676
TTC39B	0.876516	0.0177676
S1PR3	1.14695	0.0179602
EPAS1	1.53348	0.0179807
TCN2	1.33573	0.0182352
MT1E	1.16818	0.0189866
SLC43A1	1.15433	0.0189866
SEC14L2	0.625813	0.0190522
FBXO32	1.87482	0.0191107
INMT	6.19127	0.0193403
STAT5A	2.37161	0.0193403
SLC12A7	5.97514	0.0195729
MIR675	6.33735	0.0219524
KIF13B	0.81596	0.0232589
PDLIM3	1.37889	0.0238595
IFITM2	1.39947	0.0244619
FUOM	0.684429	0.02503
KAZN	1.28095	0.0258189
ZDHHC15	6.82335	0.0276648
ANKRD50	0.60953	0.0276648
PIK3R1	1.32821	0.0286313
PDE4DIP	0.753933	0.0291195
ADAM22	1.18241	0.0296078
LAMA2	0.739044	0.029646
PAPLN	3.26028	0.0307171
OMD	7.93026	0.0307171
FAM105A	2.47676	0.0307288
STON2	4.44656	0.0313334
IL6ST	0.956963	0.0314299
HLA-E	0.723599	0.032453
MMP19	1.2706	0.0325411
MRC2	0.788925	0.0332017
FGD4	1.35993	0.0343133
STK17B	0.733767	0.0358487
ALDH2	0.608204	0.0381704
CRISPLD1	0.737808	0.0389644
CITED2	1.16405	0.0396393
GLT8D2	1.01868	0.0396986
TPST1	0.623308	0.0399453
KCNK3	4.90868	0.0405062
SGCD	3.53156	0.0420191
CARMN	1.28195	0.0435392
DCN	3.21114	0.0437361
TBC1D8	2.09127	0.0441328
PLEKHO2	0.681253	0.0441634
TLE6	5.04133	0.0444822
PRKCH	1.36524	0.0450137
STON1	0.720832	0.0456242
SEPT4-AS1	5.59252	0.0460136
ADAMTS4	5.51617	0.0462798
PC	0.591431	0.0463534
ST8SIA6	2.53251	0.0463534
SELENOP	2.697	0.0483197
PER1	1.07065	0.0485623
IL1R2	2.18162	0.0488397
LOC100996724	0.75255	0.0496807
LOC730101	0.701771	0.0527947
KCNT2	1.44263	0.0542127
CD36	1.4312	0.0542594
IP6K3	5.89319	0.0542594
LPIN3	1.69846	0.054473
EMP1	1.10545	0.0590802
SOCS3	1.074	0.0594189
FOXG1	4.49504	0.0597935
ALDH3B1	1.4944	0.0601472
DIAPH2	0.740887	0.0604466
INS-IGF2	5.18653	0.061473
IGF2	5.19094	0.061473
MOB3C	0.650178	0.061473
BAIAP2L1	0.683679	0.0627287
CFH	2.66909	0.064658
DUSP1	0.785175	0.0646702
TGM2	1.74798	0.0647979
JUNB	0.653352	0.0655893
CTSZ	0.586293	0.0668344
LINC01776	2.07841	0.0706803
ENPP2	2.70168	0.0727577
SSTR2	2.08645	0.0727824
LINC01057	2.97084	0.0732589
NEDD4	0.699504	0.0732601
GPC4	1.24195	0.0742831
PLAC9	1.59842	0.0744672
CCDC68	1.72255	0.0752363
RFX8	5.39039	0.0767624
HLA-DPB1	1.58149	0.0778273
CTGF	1.22944	0.0790981
CALCR	7.07043	0.0790981
TMEM119	4.47414	0.0792405
SLC2A12	1.19189	0.0794449
TRPS1	0.902202	0.0794449
KLF5	1.2986	0.0794449
PRUNE2	2.38669	0.0805482
CTSD	0.687963	0.0818778
AOX1	1.36993	0.0820059
A2M	5.19944	0.0822672
SCN1A	4.01648	0.0822672
PHYHD1	3.52822	0.0829817
SLC45A1	1.51664	0.0840068
SEMA3C	1.44598	0.0847512
TMTC1	1.90763	0.0851728
PLAC8	4.16025	0.085464
TMEM37	2.23426	0.0885011
SUGCT	0.642014	0.0919135
POT1-AS1	1.01088	0.092599
FOXP2	3.6696	0.092599
PDE1A	2.84027	0.0926128
PLAT	1.35679	0.0937192
POU6F2-AS2	6.00373	0.0951945
TCTEX1D1	1.92054	0.0965006
SERPINB9	0.651698	0.0965006
SLC35D2	0.797295	0.0986097
TNFRSF21	-0.86853	3.44681e-16
IL1B	-4.12796	8.59088e-10
NFE2L3	-0.750944	2.61111e-08
GCH1	-1.44053	1.03934e-07
MMP16	-0.870383	1.24666e-07
NETO2	-1.898	1.81641e-07
KCNMA1	-0.791274	3.69092e-07
MMP1	-3.16807	3.9343e-07
SYT1	-1.16162	8.8893e-07
VSNL1	-1.48905	1.18208e-06
SERPINE2	-0.634545	2.19983e-06
IL11	-1.34516	2.91519e-06
DRP2	-0.897988	5.19739e-06
LIF	-3.29233	5.19739e-06
PPFIBP2	-1.40835	8.61547e-06
CNIH3	-2.05379	2.06448e-05
CORO2B	-1.75356	0.00013805
DCBLD2	-0.671669	0.000174872
C11orf87	-1.73975	0.000200535
PERP	-0.794637	0.000246429
TMEM200A	-0.842232	0.000305593
LRRTM2	-0.76187	0.00031386
SLC7A11	-1.06476	0.000483405
NEFL	-3.63325	0.000611136
HMGA1	-0.948909	0.000713794
AHNAK2	-2.19299	0.000841175
FRMD5	-1.67865	0.0014386
UNC5D	-1.57528	0.00182945
DUSP4	-0.74566	0.00214026
LONRF3	-2.20299	0.00264932
ESM1	-5.29204	0.00268148
MSX1	-1.17253	0.0028549
DRD1	-1.7089	0.0028549
DDX10	-1.72913	0.00297025
E2F7	-2.55261	0.00339974
SATB1	-0.784883	0.00358636
ST3GAL5	-0.621372	0.00366878
SFRP1	-1.07708	0.00366878
STC1	-1.46739	0.00366878
LINC01605	-2.62226	0.00396126
EFR3B	-1.06096	0.00396126
MDGA1	-0.965538	0.00423049
LOC105376382	-1.59302	0.00423049
BLVRA	-0.598949	0.00478598
CAMK2N1	-1.33884	0.0049271
IFFO2	-0.838501	0.0072202
FLRT2	-0.734262	0.00732905
MYH15	-2.43677	0.00872492
GRB10	-1.10499	0.00883084
CUZD1	-2.13286	0.00921145
CST1	-2.6226	0.00938183
EML1	-0.591234	0.00993815
NET1	-1.43696	0.0100429
CRHBP	-3.04306	0.0101025
KCNN3	-2.17536	0.0103779
TNFAIP8	-1.90997	0.0104086
C6orf141	-2.50024	0.0110329
PER3	-0.717952	0.0110918
FOXC1	-0.986847	0.0121931
ANXA10	-3.04211	0.0125857
MBP	-1.39084	0.0143901
C16orf45	-0.87316	0.0150915
CACNA2D3	-1.04186	0.0167298
SPINT2	-1.31766	0.0168985
MAP3K7CL	-1.32755	0.0174767
PTX3	-0.912464	0.0177676
WWTR1	-0.612969	0.0177676
F2RL1	-1.22191	0.0186085
EFL1	-0.712409	0.0190135
ODC1	-0.6795	0.0192521
NAV3	-1.15125	0.019815
RAB3B	-0.843991	0.019861
GALNT7	-0.723385	0.021011
TMEM200C	-0.789799	0.0214706
FIBCD1	-1.52736	0.0240589
SCD	-1.41683	0.0261524
ADAMTS6	-0.694836	0.0261524
NGEF	-2.39023	0.0272004
HES1	-1.03762	0.0281675
MLIP	-2.57616	0.0307171
ARHGAP26	-1.95068	0.0307171
GABRB1	-1.16076	0.0327252
GRB14	-2.44229	0.0332017
DACT2	-2.30225	0.0356072
TMCC3	-2.36304	0.0369101
MOXD1	-1.47125	0.0387238
FREM2	-1.06143	0.0397503
ITGA2	-0.876675	0.0402452
DGKG	-0.998826	0.0407063
OCIAD2	-0.97048	0.0420191
ADAMTS18	-2.77279	0.0420937
ULBP3	-2.08873	0.0422293
ABCA10	-0.936766	0.0426937
AK5	-0.734402	0.0442651
ALDH3A2	-0.905374	0.0460136
B3GNT7	-1.96841	0.0463534
NCKAP5	-1.61017	0.0485623
ABCG2	-1.97037	0.0485623
DHRS9	-3.57529	0.0497023
HPCAL1	-0.663218	0.0497023
KCNJ2	-1.50528	0.0504115
FERMT1	-2.69654	0.0532229
VEPH1	-0.959303	0.0536893
NES	-0.766823	0.0538065
SORL1	-1.42024	0.053975
PPP1R14A	-1.43827	0.0551074
KIAA1549L	-0.712115	0.0551676
TBC1D19	-0.800103	0.0590746
NEFM	-4.24939	0.0597935
CHRNA9	-0.789825	0.0604466
FSTL4	-2.97753	0.061473
ACAT2	-0.639418	0.061473
TIAM1	-1.13914	0.0626522
B4GALT6	-2.10918	0.0627287
GEM	-1.1663	0.0642286
FAM43A	-0.77405	0.0642903
ST6GAL1	-0.911351	0.064658
FGF5	-1.31512	0.064658
PHLDA2	-0.843225	0.064658
RELN	-1.19411	0.064658
WDR72	-2.37529	0.064658
ZNF703	-1.06989	0.0647979
CGNL1	-2.40727	0.066199
SPOCK1	-1.27765	0.0668344
MMP10	-0.857989	0.0687527
AXIN2	-1.21737	0.0716212
PPP1R14C	-2.91373	0.0727824
CCSAP	-0.809228	0.0727824
ZFP69B	-0.615266	0.0752363
NUAK1	-1.23773	0.0760607
TACC2	-1.44483	0.0762426
FAM107B	-0.975487	0.0767624
BMP2	-1.20688	0.0778273
HUNK	-1.69257	0.0790981
AMOT	-0.860241	0.0790981
DENND2A	-0.991934	0.0794449
LAPTM5	-1.53076	0.0805482
TRABD2B	-4.50214	0.0818778
MALT1	-0.77249	0.0818778
ST6GAL2	-1.26603	0.0822672
TSC22D1	-1.22341	0.0827878
SH3TC2	-1.61055	0.0851728
CYP24A1	-2.08039	0.0884372
GPR161	-0.657249	0.0902332
IRAK2	-0.674853	0.0917318
RNF182	-0.798239	0.091852
FYB	-2.2281	0.0919135
NEK10	-2.05553	0.0937192
ADORA2B	-1.16165	0.0962337
