# Supplementary material for: Chronic cortisol differentially impacts stem cell-derived astrocytes from major depressive disorder patients
Source: Transl Psychiatry. 2021 Nov 30;11:608. doi: 10.1038/s41398-021-01733-9 (PMC8632962; doi:10.1038/s41398-021-01733-9)
Supplement: Supplementary file 4 — Supplementary Table 4 [file 41398_2021_1733_MOESM4_ESM.xlsx]

## Sheet: ST3 Acute vs Chronic DEGs
Gene Name	Acute	Chronic
A2M		UP
ABCA10		DOWN
ABCA6		UP
ABCG2		DOWN
ACAT2		DOWN
ACVR1C	DOWN
ADAM22		UP
ADAMTS18		DOWN
ADAMTS4		UP
ADAMTS6		DOWN
ADARB1	UP
ADGRF1	DOWN
ADORA2B		DOWN
AHNAK2		DOWN
AIM1		UP
AK5		DOWN
AKAP7		UP
ALDH2		UP
ALDH3A2		DOWN
ALDH3B1		UP
AMOT		DOWN
ANGPTL1		UP
ANGPTL4		UP
ANKRD12	DOWN
ANKRD28		UP
ANKRD35	UP	UP
ANKRD50		UP
ANXA10		DOWN
AOX1	UP	UP
APOE		UP
ARHGAP26		DOWN
ARHGAP6		UP
AXIN2		DOWN
B3GNT7		DOWN
B4GALT6		DOWN
BAIAP2L1		UP
BEST1		UP
BLVRA		DOWN
BMP2		DOWN
C11orf87		DOWN
C16orf45		DOWN
C3orf36		UP
C6orf141		DOWN
C9orf47		UP
CA12		UP
CACNA2D3		DOWN
CALCR		UP
CAMK2N1		DOWN
CARMN		UP
CCDC68		UP
CCKAR	DOWN
CCL2	DOWN
CCND3		UP
CCSAP		DOWN
CD200	UP	DOWN
CD36		UP
CEBPD		UP
CFH		UP
CFHR3		UP
CGNL1		DOWN
CHN1		UP
CHRNA9		DOWN
CITED2		UP
CNIH3		DOWN
CNN1	DOWN
COL26A1	DOWN
CORO2B		DOWN
CPPED1		UP
CRHBP		DOWN
CRISPLD1		UP
CSF1		UP
CST1		DOWN
CTGF		UP
CTSD		UP
CTSZ		UP
CUZD1		DOWN
CXCL2		UP
CYP24A1		DOWN
DACT2		DOWN
DCBLD2	DOWN	DOWN
DCN		UP
DDIT4		UP
DDX10		DOWN
DENND2A		DOWN
DGKG		DOWN
DHRS9		DOWN
DIAPH2		UP
DRD1		DOWN
DRP2	DOWN	DOWN
DUSP1	UP	UP
DUSP4	DOWN	DOWN
E2F7		DOWN
EFCC1	DOWN
EFEMP1		UP
EFL1		DOWN
EFR3B		DOWN
EML1		DOWN
EMP1		UP
ENPP2		UP
EPAS1		UP
EPS8	UP
ERRFI1		UP
ESM1		DOWN
EYA1	DOWN
F2RL1		DOWN
FAM105A		UP
FAM107B		DOWN
FAM43A		DOWN
FAM46C	DOWN
FBLN1		UP
FBXO32		UP
FERMT1		DOWN
FGD4		UP
FGF5		DOWN
FIBCD1		DOWN
FKBP5	UP	UP
FLRT2		DOWN
FOXC1		DOWN
FOXG1		UP
FOXP2		UP
FREM2		DOWN
FRMD5		DOWN
FSIP2	DOWN
FSTL4		DOWN
FUOM		UP
FYB		DOWN
GABRB1		DOWN
GADD45B		UP
GALNT7		DOWN
GCH1		DOWN
GCNT1	UP	UP
GDPD1	DOWN
GEM		DOWN
GLT8D2		UP
GPC4		UP
GPR161		DOWN
GRAMD3		UP
GRB10		DOWN
GRB14		DOWN
GSAP	DOWN
GSR		UP
H19		UP
HES1		DOWN
HIF1A		UP
HIF3A	UP	UP
HIP1		UP
HLA-DPB1		UP
HLA-E		UP
HMCN1	DOWN
HMGA1		DOWN
HPCAL1		DOWN
HUNK		DOWN
IFFO2		DOWN
IFI44L		UP
IFITM1		UP
IFITM2		UP
IFITM3		UP
IGF2		UP
IGFBP2		UP
IKZF2		UP
IL11	DOWN	DOWN
IL18R1		UP
IL1B	DOWN	DOWN
IL1R1		UP
IL1R2		UP
IL6ST		UP
IL7	UP	DOWN
INHBA	DOWN
INMT		UP
INS-IGF2		UP
IP6K3		UP
IRAK2		DOWN
ISLR		UP
ITGA10	UP
ITGA2		DOWN
ITGB8	DOWN
ITGBL1		UP
JUNB		UP
KAZN		UP
KCNJ2		DOWN
KCNK3		UP
KCNMA1		DOWN
KCNN3		DOWN
KCNT2		UP
KIAA1549L		DOWN
KIF13B		UP
KLF5		UP
KLF9		UP
LAMA2		UP
LAPTM5		DOWN
LHFP		UP
LIF		DOWN
LIMD2	UP
LINC00472		UP
LINC01057		UP
LINC01605		DOWN
LINC01776		UP
LMCD1		UP
LOC100996724		UP
LOC105376382		DOWN
LOC730101		UP
LONRF3		DOWN
LPIN3		UP
LPL		UP
LRRTM2		DOWN
LSP1		UP
LTBP2		UP
LURAP1L	DOWN
LUZP2	DOWN
LYPD1	DOWN
LYVE1	UP
MALT1		DOWN
MAOA		UP
MAP3K7CL		DOWN
MATN3		UP
MBP		DOWN
MCM2	UP
MDGA1		DOWN
MEDAG	DOWN
METTL7A	UP	UP
MGMT		UP
MICU3	DOWN
MIR31HG	DOWN
MIR675		UP
MLIP		DOWN
MMP1		DOWN
MMP10	DOWN	DOWN
MMP16	DOWN	DOWN
MMP19		UP
MOB3C		UP
MOXD1		DOWN
MRC2		UP
MSX1		DOWN
MT1E		UP
MT1L	UP	UP
MYH15		DOWN
MYO5B	DOWN
NAV2	UP	UP
NAV3		DOWN
NCKAP5		DOWN
NCMAP	DOWN
NEBL	UP	UP
NEDD4		UP
NEFL		DOWN
NEFM		DOWN
NEK10		DOWN
NES		DOWN
NET1		DOWN
NETO2		DOWN
NEXN		UP
NFE2L3	DOWN	DOWN
NFKBIA		UP
NGEF		DOWN
NKX2-5	DOWN
NNMT		UP
NRK		UP
NUAK1		DOWN
OCIAD2		DOWN
ODC1		DOWN
OLAH	UP	UP
OMD		UP
OSBPL5	UP
PAG1	DOWN
PALMD		UP
PAPLN		UP
PC		UP
PCGF5		UP
PDE1A		UP
PDE4DIP		UP
PDGFRB		UP
PDK4		UP
PDLIM3		UP
PENK	DOWN
PER1		UP
PER3	DOWN	DOWN
PERP		DOWN
PHKA1	UP
PHLDA2		DOWN
PHYHD1		UP
PI15	DOWN
PIK3R1		UP
PISD		UP
PLAC8		UP
PLAC9		UP
PLAT		UP
PLEKHO2		UP
PLPP1		UP
PNOC		UP
POT1-AS1		UP
POU6F2-AS2		UP
PPFIBP2		DOWN
PPL	DOWN
PPP1R14A		DOWN
PPP1R14C		DOWN
PRKCH		UP
PRUNE2		UP
PTCHD1	DOWN
PTGFRN	DOWN
PTGS2	DOWN
PTHLH	DOWN
PTX3		DOWN
PXYLP1	UP
RAB11FIP1		UP
RAB30	DOWN
RAB3B		DOWN
RAMP1	UP
RARRES2	DOWN
RCN1		UP
RELN		DOWN
RERG	UP	UP
RFX8		UP
RHOB		UP
RHOD		UP
RILPL2		UP
RNF144A		UP
RNF182		DOWN
RRM2	UP
RUNX2		UP
S1PR3		UP
SATB1		DOWN
SCD		DOWN
SCN1A		UP
SCN3A	DOWN
SEC14L2		UP
SELENOP		UP
SEMA3C		UP
SEMA3E		UP
SEPT4		UP
SEPT4-AS1		UP
SERPINB9		UP
SERPINE1	UP
SERPINE2		DOWN
SFRP1		DOWN
SGCD		UP
SGK1		UP
SH3TC2		DOWN
SIX1		UP
SIX2		UP
SLC12A7		UP
SLC16A12	UP	UP
SLC2A12		UP
SLC35D2		UP
SLC43A1		UP
SLC44A1		UP
SLC45A1		UP
SLC7A11		DOWN
SLC7A2		UP
SLC9A7	DOWN
SLCO2A1		UP
SLIT2	DOWN
SMIM10		UP
SMOX	UP
SNX22		UP
SOCS3		UP
SORL1		DOWN
SPINT2		DOWN
SPOCK1		DOWN
SPOCK2		UP
SRPX		UP
SRPX2		UP
SSTR2		UP
ST3GAL1	UP
ST3GAL5		DOWN
ST6GAL1		DOWN
ST6GAL2		DOWN
ST8SIA6		UP
STAT5A		UP
STC1		DOWN
STK17B		UP
STON1		UP
STON2		UP
SUGCT		UP
SYT1		DOWN
SYT15	UP
TACC2		DOWN
TAGLN		UP
TBC1D19		DOWN
TBC1D8		UP
TCN2		UP
TCTEX1D1		UP
TGM2		UP
TIAM1		DOWN
TLE6		UP
TMCC3		DOWN
TMEM119		UP
TMEM200A	DOWN	DOWN
TMEM200C		DOWN
TMEM37		UP
TMTC1		UP
TNFAIP8		DOWN
TNFRSF1B		UP
TNFRSF21		DOWN
TNFSF15	DOWN
TNS2		UP
TPR	DOWN
TPST1		UP
TRABD2B		DOWN
TRIL	DOWN
TRPS1		UP
TSC22D1		DOWN
TSC22D3		UP
TSPOAP1		UP
TTC39B		UP
TUBB2B	DOWN
TXNIP		UP
ULBP3		DOWN
UNC5D		DOWN
USP13	UP	UP
VEPH1		DOWN
VSNL1	DOWN	DOWN
WDR72		DOWN
WDR86		UP
WWTR1		DOWN
ZBTB16		UP
ZDHHC15		UP
ZFP69B		DOWN
ZNF395		UP
ZNF703		DOWN
ZSCAN31	DOWN
