# Supplementary material for: Chronic cortisol differentially impacts stem cell-derived astrocytes from major depressive disorder patients
Source: Transl Psychiatry. 2021 Nov 30;11:608. doi: 10.1038/s41398-021-01733-9 (PMC8632962; doi:10.1038/s41398-021-01733-9)
Supplement: Supplementary file 5 — Supplementary Table 5 [file 41398_2021_1733_MOESM5_ESM.xlsx]

## Sheet: ST4 Unique Chronic (334) GO
GroupID	Category	Term	Description	LogP	Log(q-value)	InTerm_InList	Genes	Symbols
1_Summary	GO Biological Processes	GO:0030155	regulation of cell adhesion	-13.4872	-9.14093	38/738	395,650,948,1435,2192,3115,3133,3280,3481,3485,3572,3673,3908,3976,4155,5270,5295,6422,6695,7052,7704,9723,9806,9891,10370,10391,10653,10892,27242,29984,53616,55612,80139,84978,168002,170692,266727,100033819,860,896,2150,4734,6304,7133,8809,23303,136,348,1490,5159,6542,79465	ARHGAP6,BMP2,CD36,CSF1,FBLN1,HLA-DPB1,HLA-E,HES1,IGF2,IGFBP2,IL6ST,ITGA2,LAMA2,LIF,MBP,SERPINE2,PIK3R1,SFRP1,SPOCK1,TGM2,ZBTB16,SEMA3E,SPOCK2,NUAK1,CITED2,CORO2B,SPINT2,MALT1,TNFRSF21,RHOD,ADAM22,FERMT1,ZNF703,FRMD5,DACT2,ADAMTS18,MDGA1,MIR675,RUNX2,CCND3,F2RL1,NEDD4,SATB1,TNFRSF1B,IL18R1,KIF13B,ADORA2B,APOE,CCN2,PDGFRB,SLC7A2,ULBP3
1_Member	GO Biological Processes	GO:0030155	regulation of cell adhesion	-13.4872	-9.14093	38/738	395,650,948,1435,2192,3115,3133,3280,3481,3485,3572,3673,3908,3976,4155,5270,5295,6422,6695,7052,7704,9723,9806,9891,10370,10391,10653,10892,27242,29984,53616,55612,80139,84978,168002,170692,266727,100033819	ARHGAP6,BMP2,CD36,CSF1,FBLN1,HLA-DPB1,HLA-E,HES1,IGF2,IGFBP2,IL6ST,ITGA2,LAMA2,LIF,MBP,SERPINE2,PIK3R1,SFRP1,SPOCK1,TGM2,ZBTB16,SEMA3E,SPOCK2,NUAK1,CITED2,CORO2B,SPINT2,MALT1,TNFRSF21,RHOD,ADAM22,FERMT1,ZNF703,FRMD5,DACT2,ADAMTS18,MDGA1,MIR675
1_Member	GO Biological Processes	GO:0045785	positive regulation of cell adhesion	-6.63761	-3.57011	20/428	948,1435,3115,3133,3280,3481,3485,3572,3673,3976,5295,6422,7052,7704,9806,10370,10892,29984,55612,84978	CD36,CSF1,HLA-DPB1,HLA-E,HES1,IGF2,IGFBP2,IL6ST,ITGA2,LIF,PIK3R1,SFRP1,TGM2,ZBTB16,SPOCK2,CITED2,MALT1,RHOD,FERMT1,FRMD5
1_Member	GO Biological Processes	GO:0022407	regulation of cell-cell adhesion	-5.2085	-2.69475	18/441	650,3115,3133,3280,3481,3485,3572,4155,5270,5295,7704,10370,10653,10892,27242,80139,170692,266727	BMP2,HLA-DPB1,HLA-E,HES1,IGF2,IGFBP2,IL6ST,MBP,SERPINE2,PIK3R1,ZBTB16,CITED2,SPINT2,MALT1,TNFRSF21,ZNF703,ADAMTS18,MDGA1
1_Member	GO Biological Processes	GO:0042110	T cell activation	-4.66601	-2.31098	18/484	860,896,2150,3115,3133,3280,3481,3485,3572,4734,5295,6304,7133,7704,8809,10892,23303,27242	RUNX2,CCND3,F2RL1,HLA-DPB1,HLA-E,HES1,IGF2,IGFBP2,IL6ST,NEDD4,PIK3R1,SATB1,TNFRSF1B,ZBTB16,IL18R1,MALT1,KIF13B,TNFRSF21
1_Member	GO Biological Processes	GO:0042098	T cell proliferation	-4.62499	-2.27995	11/196	896,3115,3133,3280,3481,3485,3572,6304,7133,10892,27242	CCND3,HLA-DPB1,HLA-E,HES1,IGF2,IGFBP2,IL6ST,SATB1,TNFRSF1B,MALT1,TNFRSF21
1_Member	GO Biological Processes	GO:0070661	leukocyte proliferation	-3.98065	-1.84452	13/314	896,1435,2150,3115,3133,3280,3481,3485,3572,6304,7133,10892,27242	CCND3,CSF1,F2RL1,HLA-DPB1,HLA-E,HES1,IGF2,IGFBP2,IL6ST,SATB1,TNFRSF1B,MALT1,TNFRSF21
1_Member	GO Biological Processes	GO:0050865	regulation of cell activation	-3.94099	-1.81222	20/653	136,348,1490,2150,3115,3133,3280,3481,3485,3572,5159,5270,5295,6422,6542,7133,7704,10892,27242,170692	ADORA2B,APOE,CCN2,F2RL1,HLA-DPB1,HLA-E,HES1,IGF2,IGFBP2,IL6ST,PDGFRB,SERPINE2,PIK3R1,SFRP1,SLC7A2,TNFRSF1B,ZBTB16,MALT1,TNFRSF21,ADAMTS18
1_Member	GO Biological Processes	GO:0032943	mononuclear cell proliferation	-3.75699	-1.6872	12/287	896,1435,3115,3133,3280,3481,3485,3572,6304,7133,10892,27242	CCND3,CSF1,HLA-DPB1,HLA-E,HES1,IGF2,IGFBP2,IL6ST,SATB1,TNFRSF1B,MALT1,TNFRSF21
1_Member	GO Biological Processes	GO:0046651	lymphocyte proliferation	-3.21189	-1.33909	11/284	896,3115,3133,3280,3481,3485,3572,6304,7133,10892,27242	CCND3,HLA-DPB1,HLA-E,HES1,IGF2,IGFBP2,IL6ST,SATB1,TNFRSF1B,MALT1,TNFRSF21
1_Member	GO Biological Processes	GO:0042129	regulation of T cell proliferation	-3.05802	-1.23939	8/167	3115,3133,3280,3481,3485,3572,7133,27242	HLA-DPB1,HLA-E,HES1,IGF2,IGFBP2,IL6ST,TNFRSF1B,TNFRSF21
1_Member	GO Biological Processes	GO:0046649	lymphocyte activation	-3.05042	-1.23692	20/767	860,896,2150,3115,3133,3280,3481,3485,3572,4734,5295,6304,6422,7133,7704,8809,10892,23303,27242,79465	RUNX2,CCND3,F2RL1,HLA-DPB1,HLA-E,HES1,IGF2,IGFBP2,IL6ST,NEDD4,PIK3R1,SATB1,SFRP1,TNFRSF1B,ZBTB16,IL18R1,MALT1,KIF13B,TNFRSF21,ULBP3
1_Member	GO Biological Processes	GO:0050870	positive regulation of T cell activation	-2.97082	-1.18087	9/214	3115,3133,3280,3481,3485,3572,5295,7704,10892	HLA-DPB1,HLA-E,HES1,IGF2,IGFBP2,IL6ST,PIK3R1,ZBTB16,MALT1
1_Member	GO Biological Processes	GO:0032946	positive regulation of mononuclear cell proliferation	-2.90053	-1.12946	7/137	1435,3115,3133,3280,3481,3485,3572	CSF1,HLA-DPB1,HLA-E,HES1,IGF2,IGFBP2,IL6ST
1_Member	GO Biological Processes	GO:0042102	positive regulation of T cell proliferation	-2.88905	-1.12258	6/101	3115,3133,3280,3481,3485,3572	HLA-DPB1,HLA-E,HES1,IGF2,IGFBP2,IL6ST
1_Member	GO Biological Processes	GO:0032944	regulation of mononuclear cell proliferation	-2.87366	-1.11399	9/221	1435,3115,3133,3280,3481,3485,3572,7133,27242	CSF1,HLA-DPB1,HLA-E,HES1,IGF2,IGFBP2,IL6ST,TNFRSF1B,TNFRSF21
1_Member	GO Biological Processes	GO:0050867	positive regulation of cell activation	-2.78333	-1.06648	13/421	136,1490,2150,3115,3133,3280,3481,3485,3572,5159,5295,7704,10892	ADORA2B,CCN2,F2RL1,HLA-DPB1,HLA-E,HES1,IGF2,IGFBP2,IL6ST,PDGFRB,PIK3R1,ZBTB16,MALT1
1_Member	GO Biological Processes	GO:0022409	positive regulation of cell-cell adhesion	-2.71906	-1.028	10/279	3115,3133,3280,3481,3485,3572,5295,7704,10370,10892	HLA-DPB1,HLA-E,HES1,IGF2,IGFBP2,IL6ST,PIK3R1,ZBTB16,CITED2,MALT1
1_Member	GO Biological Processes	GO:1903039	positive regulation of leukocyte cell-cell adhesion	-2.69122	-1.00772	9/235	3115,3133,3280,3481,3485,3572,5295,7704,10892	HLA-DPB1,HLA-E,HES1,IGF2,IGFBP2,IL6ST,PIK3R1,ZBTB16,MALT1
1_Member	GO Biological Processes	GO:0070665	positive regulation of leukocyte proliferation	-2.67526	-0.996457	7/150	1435,3115,3133,3280,3481,3485,3572	CSF1,HLA-DPB1,HLA-E,HES1,IGF2,IGFBP2,IL6ST
1_Member	GO Biological Processes	GO:0050863	regulation of T cell activation	-2.66908	-0.994924	11/332	3115,3133,3280,3481,3485,3572,5295,7133,7704,10892,27242	HLA-DPB1,HLA-E,HES1,IGF2,IGFBP2,IL6ST,PIK3R1,TNFRSF1B,ZBTB16,MALT1,TNFRSF21
1_Member	GO Biological Processes	GO:0070663	regulation of leukocyte proliferation	-2.62961	-0.969094	9/240	1435,3115,3133,3280,3481,3485,3572,7133,27242	CSF1,HLA-DPB1,HLA-E,HES1,IGF2,IGFBP2,IL6ST,TNFRSF1B,TNFRSF21
1_Member	GO Biological Processes	GO:0050670	regulation of lymphocyte proliferation	-2.32605	-0.760087	8/219	3115,3133,3280,3481,3485,3572,7133,27242	HLA-DPB1,HLA-E,HES1,IGF2,IGFBP2,IL6ST,TNFRSF1B,TNFRSF21
1_Member	GO Biological Processes	GO:0050671	positive regulation of lymphocyte proliferation	-2.24517	-0.708047	6/136	3115,3133,3280,3481,3485,3572	HLA-DPB1,HLA-E,HES1,IGF2,IGFBP2,IL6ST
1_Member	GO Biological Processes	GO:1903037	regulation of leukocyte cell-cell adhesion	-2.21451	-0.689108	10/329	3115,3133,3280,3481,3485,3572,5295,7704,10892,27242	HLA-DPB1,HLA-E,HES1,IGF2,IGFBP2,IL6ST,PIK3R1,ZBTB16,MALT1,TNFRSF21
1_Member	GO Biological Processes	GO:0002694	regulation of leukocyte activation	-2.20396	-0.682978	15/608	136,2150,3115,3133,3280,3481,3485,3572,5295,6422,6542,7133,7704,10892,27242	ADORA2B,F2RL1,HLA-DPB1,HLA-E,HES1,IGF2,IGFBP2,IL6ST,PIK3R1,SFRP1,SLC7A2,TNFRSF1B,ZBTB16,MALT1,TNFRSF21
1_Member	GO Biological Processes	GO:0002696	positive regulation of leukocyte activation	-2.02499	-0.566215	11/406	136,2150,3115,3133,3280,3481,3485,3572,5295,7704,10892	ADORA2B,F2RL1,HLA-DPB1,HLA-E,HES1,IGF2,IGFBP2,IL6ST,PIK3R1,ZBTB16,MALT1
2_Summary	GO Biological Processes	GO:0007169	transmembrane receptor protein tyrosine kinase signaling pathway	-11.8475	-7.80224	36/753	650,860,896,1123,1435,1490,1634,2202,2250,2296,2887,2888,3091,3092,3481,3485,4734,5159,5166,5295,5327,6653,6776,7074,9021,9068,10628,11082,23105,23371,23768,25791,54206,54541,55971,79628,687,1393,3673,4023,5187,6422,6495,6752,6781,8611,64900,80139,114907,688,799,948,4747,4792,1812,2560,6446	BMP2,RUNX2,CCND3,CHN1,CSF1,CCN2,DCN,EFEMP1,FGF5,FOXC1,GRB10,GRB14,HIF1A,HIP1,IGF2,IGFBP2,NEDD4,PDGFRB,PDK4,PIK3R1,PLAT,SORL1,STAT5A,TIAM1,SOCS3,ANGPTL1,TXNIP,ESM1,FSTL4,TNS2,FLRT2,NGEF,ERRFI1,DDIT4,BAIAP2L1,SH3TC2,KLF9,CRHBP,ITGA2,LPL,PER1,SFRP1,SIX1,SSTR2,STC1,PLPP1,LPIN3,ZNF703,FBXO32,KLF5,CALCR,CD36,NEFL,NFKBIA,DRD1,GABRB1,SGK1
2_Member	GO Biological Processes	GO:0007169	transmembrane receptor protein tyrosine kinase signaling pathway	-11.8475	-7.80224	36/753	650,860,896,1123,1435,1490,1634,2202,2250,2296,2887,2888,3091,3092,3481,3485,4734,5159,5166,5295,5327,6653,6776,7074,9021,9068,10628,11082,23105,23371,23768,25791,54206,54541,55971,79628	BMP2,RUNX2,CCND3,CHN1,CSF1,CCN2,DCN,EFEMP1,FGF5,FOXC1,GRB10,GRB14,HIF1A,HIP1,IGF2,IGFBP2,NEDD4,PDGFRB,PDK4,PIK3R1,PLAT,SORL1,STAT5A,TIAM1,SOCS3,ANGPTL1,TXNIP,ESM1,FSTL4,TNS2,FLRT2,NGEF,ERRFI1,DDIT4,BAIAP2L1,SH3TC2
2_Member	GO Biological Processes	GO:0032870	cellular response to hormone stimulus	-7.8826	-4.51096	28/680	687,896,1393,2887,2888,3481,3485,3673,4023,4734,5166,5187,5295,6422,6495,6653,6752,6776,6781,8611,9021,23371,54206,54541,55971,64900,80139,114907	KLF9,CCND3,CRHBP,GRB10,GRB14,IGF2,IGFBP2,ITGA2,LPL,NEDD4,PDK4,PER1,PIK3R1,SFRP1,SIX1,SORL1,SSTR2,STAT5A,STC1,PLPP1,SOCS3,TNS2,ERRFI1,DDIT4,BAIAP2L1,LPIN3,ZNF703,FBXO32
2_Member	GO Biological Processes	GO:1900076	regulation of cellular response to insulin stimulus	-7.6514	-4.34654	10/76	896,2887,2888,3481,4023,5295,6653,9021,23371,55971	CCND3,GRB10,GRB14,IGF2,LPL,PIK3R1,SORL1,SOCS3,TNS2,BAIAP2L1
2_Member	GO Biological Processes	GO:0046626	regulation of insulin receptor signaling pathway	-7.02283	-3.8807	9/67	896,2887,2888,3481,5295,6653,9021,23371,55971	CCND3,GRB10,GRB14,IGF2,PIK3R1,SORL1,SOCS3,TNS2,BAIAP2L1
2_Member	GO Biological Processes	GO:1901652	response to peptide	-5.65112	-2.95808	21/540	688,799,896,948,1393,1490,2887,2888,3481,4023,4747,4792,5166,5295,6653,6776,9021,23371,54206,55971,64900	KLF5,CALCR,CCND3,CD36,CRHBP,CCN2,GRB10,GRB14,IGF2,LPL,NEFL,NFKBIA,PDK4,PIK3R1,SORL1,STAT5A,SOCS3,TNS2,ERRFI1,BAIAP2L1,LPIN3
2_Member	GO Biological Processes	GO:0071417	cellular response to organonitrogen compound	-5.4456	-2.80691	22/603	688,896,948,1393,1812,2560,2887,2888,3481,4023,5166,5295,6422,6495,6653,6776,6781,9021,23371,54206,55971,64900	KLF5,CCND3,CD36,CRHBP,DRD1,GABRB1,GRB10,GRB14,IGF2,LPL,PDK4,PIK3R1,SFRP1,SIX1,SORL1,STAT5A,STC1,SOCS3,TNS2,ERRFI1,BAIAP2L1,LPIN3
2_Member	GO Biological Processes	GO:0032869	cellular response to insulin stimulus	-5.43673	-2.80648	13/228	896,2887,2888,3481,4023,5166,5295,6653,9021,23371,54206,55971,64900	CCND3,GRB10,GRB14,IGF2,LPL,PDK4,PIK3R1,SORL1,SOCS3,TNS2,ERRFI1,BAIAP2L1,LPIN3
2_Member	GO Biological Processes	GO:1901653	cellular response to peptide	-5.15072	-2.66064	17/402	688,896,948,1393,2887,2888,3481,4023,5166,5295,6653,6776,9021,23371,54206,55971,64900	KLF5,CCND3,CD36,CRHBP,GRB10,GRB14,IGF2,LPL,PDK4,PIK3R1,SORL1,STAT5A,SOCS3,TNS2,ERRFI1,BAIAP2L1,LPIN3
2_Member	GO Biological Processes	GO:0008286	insulin receptor signaling pathway	-5.02724	-2.55688	10/145	896,2887,2888,3481,5166,5295,6653,9021,23371,55971	CCND3,GRB10,GRB14,IGF2,PDK4,PIK3R1,SORL1,SOCS3,TNS2,BAIAP2L1
2_Member	GO Biological Processes	GO:0071375	cellular response to peptide hormone stimulus	-4.94764	-2.48788	15/332	896,1393,2887,2888,3481,4023,5166,5295,6653,6776,9021,23371,54206,55971,64900	CCND3,CRHBP,GRB10,GRB14,IGF2,LPL,PDK4,PIK3R1,SORL1,STAT5A,SOCS3,TNS2,ERRFI1,BAIAP2L1,LPIN3
2_Member	GO Biological Processes	GO:1901699	cellular response to nitrogen compound	-4.77184	-2.38937	22/666	688,896,948,1393,1812,2560,2887,2888,3481,4023,5166,5295,6422,6495,6653,6776,6781,9021,23371,54206,55971,64900	KLF5,CCND3,CD36,CRHBP,DRD1,GABRB1,GRB10,GRB14,IGF2,LPL,PDK4,PIK3R1,SFRP1,SIX1,SORL1,STAT5A,STC1,SOCS3,TNS2,ERRFI1,BAIAP2L1,LPIN3
2_Member	GO Biological Processes	GO:0043434	response to peptide hormone	-4.53531	-2.21594	17/449	896,1393,1490,2887,2888,3481,4023,4747,5166,5295,6653,6776,9021,23371,54206,55971,64900	CCND3,CRHBP,CCN2,GRB10,GRB14,IGF2,LPL,NEFL,PDK4,PIK3R1,SORL1,STAT5A,SOCS3,TNS2,ERRFI1,BAIAP2L1,LPIN3
2_Member	GO Biological Processes	GO:0032868	response to insulin	-4.40674	-2.12119	13/285	896,2887,2888,3481,4023,5166,5295,6653,9021,23371,54206,55971,64900	CCND3,GRB10,GRB14,IGF2,LPL,PDK4,PIK3R1,SORL1,SOCS3,TNS2,ERRFI1,BAIAP2L1,LPIN3
2_Member	GO Biological Processes	GO:1900077	negative regulation of cellular response to insulin stimulus	-4.20369	-1.98128	5/36	2887,2888,4023,9021,23371	GRB10,GRB14,LPL,SOCS3,TNS2
2_Member	GO Biological Processes	GO:0046627	negative regulation of insulin receptor signaling pathway	-3.17214	-1.32143	4/34	2887,2888,9021,23371	GRB10,GRB14,SOCS3,TNS2
2_Member	Canonical Pathways	M16	PID INSULIN PATHWAY	-2.74594	-1.04412	4/44	2887,2888,5295,6446	GRB10,GRB14,PIK3R1,SGK1
3_Summary	GO Biological Processes	GO:0043062	extracellular structure organization	-8.82176	-4.95262	24/458	2,348,948,1490,1634,2192,2296,3673,3908,4023,4148,4312,4327,5806,7133,9507,9806,10653,11174,23768,55612,89932,170692,256764,650,1509,2202,4053	A2M,APOE,CD36,CCN2,DCN,FBLN1,FOXC1,ITGA2,LAMA2,LPL,MATN3,MMP1,MMP19,PTX3,TNFRSF1B,ADAMTS4,SPOCK2,SPINT2,ADAMTS6,FLRT2,FERMT1,PAPLN,ADAMTS18,WDR72,BMP2,CTSD,EFEMP1,LTBP2
3_Member	GO Biological Processes	GO:0043062	extracellular structure organization	-8.82176	-4.95262	24/458	2,348,948,1490,1634,2192,2296,3673,3908,4023,4148,4312,4327,5806,7133,9507,9806,10653,11174,23768,55612,89932,170692,256764	A2M,APOE,CD36,CCN2,DCN,FBLN1,FOXC1,ITGA2,LAMA2,LPL,MATN3,MMP1,MMP19,PTX3,TNFRSF1B,ADAMTS4,SPOCK2,SPINT2,ADAMTS6,FLRT2,FERMT1,PAPLN,ADAMTS18,WDR72
3_Member	GO Biological Processes	GO:0030198	extracellular matrix organization	-7.85722	-4.51096	21/397	2,1490,1634,2192,2296,3673,3908,4148,4312,4327,5806,7133,9507,9806,10653,11174,23768,55612,89932,170692,256764	A2M,CCN2,DCN,FBLN1,FOXC1,ITGA2,LAMA2,MATN3,MMP1,MMP19,PTX3,TNFRSF1B,ADAMTS4,SPOCK2,SPINT2,ADAMTS6,FLRT2,FERMT1,PAPLN,ADAMTS18,WDR72
3_Member	Reactome Gene Sets	R-HSA-1474244	Extracellular matrix organization	-4.79577	-2.40855	14/301	2,650,1509,1634,2192,2202,3673,3908,4053,4148,4312,4327,9507,170692	A2M,BMP2,CTSD,DCN,FBLN1,EFEMP1,ITGA2,LAMA2,LTBP2,MATN3,MMP1,MMP19,ADAMTS4,ADAMTS18
3_Member	Reactome Gene Sets	R-HSA-1474228	Degradation of the extracellular matrix	-2.8462	-1.09983	7/140	2,1509,1634,4312,4327,9507,170692	A2M,CTSD,DCN,MMP1,MMP19,ADAMTS4,ADAMTS18
3_Member	GO Biological Processes	GO:0022617	extracellular matrix disassembly	-2.51331	-0.896224	5/83	2,4312,4327,9507,256764	A2M,MMP1,MMP19,ADAMTS4,WDR72
4_Summary	GO Biological Processes	GO:0001503	ossification	-8.26043	-4.61158	22/413	650,860,1052,1435,1490,1591,2296,3091,3481,3572,3726,4958,6422,6781,7704,8313,8519,9902,10736,25937,338773,100033819	BMP2,RUNX2,CEBPD,CSF1,CCN2,CYP24A1,FOXC1,HIF1A,IGF2,IL6ST,JUNB,OMD,SFRP1,STC1,ZBTB16,AXIN2,IFITM1,MRC2,SIX2,WWTR1,TMEM119,MIR675
4_Member	GO Biological Processes	GO:0001503	ossification	-8.26043	-4.61158	22/413	650,860,1052,1435,1490,1591,2296,3091,3481,3572,3726,4958,6422,6781,7704,8313,8519,9902,10736,25937,338773,100033819	BMP2,RUNX2,CEBPD,CSF1,CCN2,CYP24A1,FOXC1,HIF1A,IGF2,IL6ST,JUNB,OMD,SFRP1,STC1,ZBTB16,AXIN2,IFITM1,MRC2,SIX2,WWTR1,TMEM119,MIR675
4_Member	GO Biological Processes	GO:0030278	regulation of ossification	-6.57561	-3.56877	14/212	650,860,1052,1435,3091,3572,4958,6422,7704,8313,8519,10736,338773,100033819	BMP2,RUNX2,CEBPD,CSF1,HIF1A,IL6ST,OMD,SFRP1,ZBTB16,AXIN2,IFITM1,SIX2,TMEM119,MIR675
4_Member	GO Biological Processes	GO:0001649	osteoblast differentiation	-6.10264	-3.31269	14/232	650,860,1052,1591,3481,3572,3726,6422,8313,8519,9902,25937,338773,100033819	BMP2,RUNX2,CEBPD,CYP24A1,IGF2,IL6ST,JUNB,SFRP1,AXIN2,IFITM1,MRC2,WWTR1,TMEM119,MIR675
4_Member	GO Biological Processes	GO:0045667	regulation of osteoblast differentiation	-4.56738	-2.23816	9/131	650,860,1052,3572,6422,8313,8519,338773,100033819	BMP2,RUNX2,CEBPD,IL6ST,SFRP1,AXIN2,IFITM1,TMEM119,MIR675
4_Member	GO Biological Processes	GO:0033687	osteoblast proliferation	-4.20369	-1.98128	5/36	650,3726,6422,338773,100033819	BMP2,JUNB,SFRP1,TMEM119,MIR675
4_Member	GO Biological Processes	GO:0045778	positive regulation of ossification	-3.89031	-1.78309	7/94	650,860,1052,3572,7704,8519,338773	BMP2,RUNX2,CEBPD,IL6ST,ZBTB16,IFITM1,TMEM119
4_Member	GO Biological Processes	GO:0045669	positive regulation of osteoblast differentiation	-3.88383	-1.78309	6/66	650,860,1052,3572,8519,338773	BMP2,RUNX2,CEBPD,IL6ST,IFITM1,TMEM119
4_Member	GO Biological Processes	GO:0033688	regulation of osteoblast proliferation	-3.38446	-1.43615	4/30	650,6422,338773,100033819	BMP2,SFRP1,TMEM119,MIR675
5_Summary	GO Biological Processes	GO:0042063	gliogenesis	-8.25299	-4.61158	19/307	650,1435,1812,2250,2290,3280,3572,3908,3976,5270,5583,5649,7074,7133,9331,27242,53616,79628,89927,2920,3554,7850,348,3091,4747,6857,23768,26045,27286,158866,5159,8809,80301,10512	BMP2,CSF1,DRD1,FGF5,FOXG1,HES1,IL6ST,LAMA2,LIF,SERPINE2,PRKCH,RELN,TIAM1,TNFRSF1B,B4GALT6,TNFRSF21,ADAM22,SH3TC2,BMERB1,CXCL2,IL1R1,IL1R2,APOE,HIF1A,NEFL,SYT1,FLRT2,LRRTM2,SRPX2,ZDHHC15,PDGFRB,IL18R1,PLEKHO2,SEMA3C
5_Member	GO Biological Processes	GO:0042063	gliogenesis	-8.25299	-4.61158	19/307	650,1435,1812,2250,2290,3280,3572,3908,3976,5270,5583,5649,7074,7133,9331,27242,53616,79628,89927	BMP2,CSF1,DRD1,FGF5,FOXG1,HES1,IL6ST,LAMA2,LIF,SERPINE2,PRKCH,RELN,TIAM1,TNFRSF1B,B4GALT6,TNFRSF21,ADAM22,SH3TC2,BMERB1
5_Member	GO Biological Processes	GO:0048711	positive regulation of astrocyte differentiation	-6.57349	-3.56877	5/13	650,3280,3572,3976,5270	BMP2,HES1,IL6ST,LIF,SERPINE2
5_Member	GO Biological Processes	GO:0014015	positive regulation of gliogenesis	-6.49114	-3.52509	9/77	650,1435,3280,3572,3976,5270,5583,7074,7133	BMP2,CSF1,HES1,IL6ST,LIF,SERPINE2,PRKCH,TIAM1,TNFRSF1B
5_Member	GO Biological Processes	GO:0014013	regulation of gliogenesis	-6.4195	-3.48822	11/128	650,1435,3280,3572,3976,5270,5583,7074,7133,27242,89927	BMP2,CSF1,HES1,IL6ST,LIF,SERPINE2,PRKCH,TIAM1,TNFRSF1B,TNFRSF21,BMERB1
5_Member	GO Biological Processes	GO:0010001	glial cell differentiation	-6.14764	-3.33286	14/230	650,1812,2250,3280,3572,3908,3976,5270,5649,7133,9331,27242,53616,79628	BMP2,DRD1,FGF5,HES1,IL6ST,LAMA2,LIF,SERPINE2,RELN,TNFRSF1B,B4GALT6,TNFRSF21,ADAM22,SH3TC2
5_Member	GO Biological Processes	GO:0045687	positive regulation of glial cell differentiation	-4.89875	-2.47204	6/44	650,3280,3572,3976,5270,7133	BMP2,HES1,IL6ST,LIF,SERPINE2,TNFRSF1B
5_Member	Reactome Gene Sets	R-HSA-6783783	Interleukin-10 signaling	-4.72953	-2.36943	6/47	1435,2920,3554,3976,7133,7850	CSF1,CXCL2,IL1R1,LIF,TNFRSF1B,IL1R2
5_Member	GO Biological Processes	GO:0048710	regulation of astrocyte differentiation	-4.52877	-2.21594	5/31	650,3280,3572,3976,5270	BMP2,HES1,IL6ST,LIF,SERPINE2
5_Member	GO Biological Processes	GO:0045685	regulation of glial cell differentiation	-4.51963	-2.21476	7/75	650,3280,3572,3976,5270,7133,27242	BMP2,HES1,IL6ST,LIF,SERPINE2,TNFRSF1B,TNFRSF21
5_Member	GO Biological Processes	GO:0051962	positive regulation of nervous system development	-4.43423	-2.14488	19/552	348,650,1435,2290,3091,3280,3572,3976,4747,5270,5583,5649,6857,7074,7133,23768,26045,27286,158866	APOE,BMP2,CSF1,FOXG1,HIF1A,HES1,IL6ST,LIF,NEFL,SERPINE2,PRKCH,RELN,SYT1,TIAM1,TNFRSF1B,FLRT2,LRRTM2,SRPX2,ZDHHC15
5_Member	KEGG Pathway	ko04060	Cytokine-cytokine receptor interaction	-4.0045	-1.86236	12/270	650,1435,2920,3554,3572,3976,5159,7133,7850,8809,27242,80301	BMP2,CSF1,CXCL2,IL1R1,IL6ST,LIF,PDGFRB,TNFRSF1B,IL1R2,IL18R1,TNFRSF21,PLEKHO2
5_Member	GO Biological Processes	GO:0050769	positive regulation of neurogenesis	-3.61509	-1.58059	16/485	348,650,1435,2290,3091,3280,3572,3976,4747,5270,5583,5649,6857,7074,7133,158866	APOE,BMP2,CSF1,FOXG1,HIF1A,HES1,IL6ST,LIF,NEFL,SERPINE2,PRKCH,RELN,SYT1,TIAM1,TNFRSF1B,ZDHHC15
5_Member	GO Biological Processes	GO:0048708	astrocyte differentiation	-3.33822	-1.41684	6/83	650,1812,3280,3572,3976,5270	BMP2,DRD1,HES1,IL6ST,LIF,SERPINE2
5_Member	GO Biological Processes	GO:0010720	positive regulation of cell development	-3.30187	-1.39643	17/570	348,650,1435,2290,3091,3280,3572,3976,4747,5270,5583,5649,6857,7074,7133,10512,158866	APOE,BMP2,CSF1,FOXG1,HIF1A,HES1,IL6ST,LIF,NEFL,SERPINE2,PRKCH,RELN,SYT1,TIAM1,TNFRSF1B,SEMA3C,ZDHHC15
5_Member	KEGG Pathway	hsa04060	Cytokine-cytokine receptor interaction	-3.23406	-1.3487	12/328	650,1435,2920,3554,3572,3976,5159,7133,7850,8809,27242,80301	BMP2,CSF1,CXCL2,IL1R1,IL6ST,LIF,PDGFRB,TNFRSF1B,IL1R2,IL18R1,TNFRSF21,PLEKHO2
6_Summary	GO Biological Processes	GO:0010942	positive regulation of cell death	-8.13894	-4.61158	30/749	388,650,799,948,1490,1509,1522,3092,3778,4487,4616,5159,5414,6422,7052,7074,7133,7227,7262,7704,8313,8406,9262,10276,10628,10892,25791,25816,54541,121512	RHOB,BMP2,CALCR,CD36,CCN2,CTSD,CTSZ,HIP1,KCNMA1,MSX1,GADD45B,PDGFRB,SEPTIN4,SFRP1,TGM2,TIAM1,TNFRSF1B,TRPS1,PHLDA2,ZBTB16,AXIN2,SRPX,STK17B,NET1,TXNIP,MALT1,NGEF,TNFAIP8,DDIT4,FGD4
6_Member	GO Biological Processes	GO:0010942	positive regulation of cell death	-8.13894	-4.61158	30/749	388,650,799,948,1490,1509,1522,3092,3778,4487,4616,5159,5414,6422,7052,7074,7133,7227,7262,7704,8313,8406,9262,10276,10628,10892,25791,25816,54541,121512	RHOB,BMP2,CALCR,CD36,CCN2,CTSD,CTSZ,HIP1,KCNMA1,MSX1,GADD45B,PDGFRB,SEPTIN4,SFRP1,TGM2,TIAM1,TNFRSF1B,TRPS1,PHLDA2,ZBTB16,AXIN2,SRPX,STK17B,NET1,TXNIP,MALT1,NGEF,TNFAIP8,DDIT4,FGD4
6_Member	GO Biological Processes	GO:0043065	positive regulation of apoptotic process	-6.64126	-3.57011	26/687	388,650,1490,1509,1522,3092,3778,4487,4616,5159,5414,6422,7052,7074,7133,7227,7262,7704,8406,9262,10276,10628,10892,25791,25816,121512	RHOB,BMP2,CCN2,CTSD,CTSZ,HIP1,KCNMA1,MSX1,GADD45B,PDGFRB,SEPTIN4,SFRP1,TGM2,TIAM1,TNFRSF1B,TRPS1,PHLDA2,ZBTB16,SRPX,STK17B,NET1,TXNIP,MALT1,NGEF,TNFAIP8,FGD4
6_Member	GO Biological Processes	GO:0043068	positive regulation of programmed cell death	-6.53325	-3.54872	26/696	388,650,1490,1509,1522,3092,3778,4487,4616,5159,5414,6422,7052,7074,7133,7227,7262,7704,8406,9262,10276,10628,10892,25791,25816,121512	RHOB,BMP2,CCN2,CTSD,CTSZ,HIP1,KCNMA1,MSX1,GADD45B,PDGFRB,SEPTIN4,SFRP1,TGM2,TIAM1,TNFRSF1B,TRPS1,PHLDA2,ZBTB16,SRPX,STK17B,NET1,TXNIP,MALT1,NGEF,TNFAIP8,FGD4
7_Summary	Canonical Pathways	M5885	NABA MATRISOME ASSOCIATED	-8.11273	-4.61158	30/751	2,650,1393,1435,1469,1509,1522,2239,2250,2920,3481,3976,4312,4327,5270,5272,5327,6422,7052,9068,9507,9723,10512,11174,11199,51129,53616,170692,341640,723961	A2M,BMP2,CRHBP,CSF1,CST1,CTSD,CTSZ,GPC4,FGF5,CXCL2,IGF2,LIF,MMP1,MMP19,SERPINE2,SERPINB9,PLAT,SFRP1,TGM2,ANGPTL1,ADAMTS4,SEMA3E,SEMA3C,ADAMTS6,ANXA10,ANGPTL4,ADAM22,ADAMTS18,FREM2,INS-IGF2
7_Member	Canonical Pathways	M5885	NABA MATRISOME ASSOCIATED	-8.11273	-4.61158	30/751	2,650,1393,1435,1469,1509,1522,2239,2250,2920,3481,3976,4312,4327,5270,5272,5327,6422,7052,9068,9507,9723,10512,11174,11199,51129,53616,170692,341640,723961	A2M,BMP2,CRHBP,CSF1,CST1,CTSD,CTSZ,GPC4,FGF5,CXCL2,IGF2,LIF,MMP1,MMP19,SERPINE2,SERPINB9,PLAT,SFRP1,TGM2,ANGPTL1,ADAMTS4,SEMA3E,SEMA3C,ADAMTS6,ANXA10,ANGPTL4,ADAM22,ADAMTS18,FREM2,INS-IGF2
7_Member	Canonical Pathways	M3468	NABA ECM REGULATORS	-5.9705	-3.2263	14/238	2,1469,1509,1522,4312,4327,5270,5272,5327,7052,9507,11174,53616,170692	A2M,CST1,CTSD,CTSZ,MMP1,MMP19,SERPINE2,SERPINB9,PLAT,TGM2,ADAMTS4,ADAMTS6,ADAM22,ADAMTS18
8_Summary	GO Biological Processes	GO:0001892	embryonic placenta development	-8.01347	-4.57031	11/90	2034,3091,3280,3481,3726,3976,7262,9021,10653,144455,203447,860,2202,2290,2296,4487,5159,6495,10370,10736,10763,55584,1634,6781,650,6422,8313,10512,23432,79816,135398,154796,338596,4327,5270,5806,348,388,688,1490,4734,5168,6444,9068,9723,11082,11174,27286,51129,1435,1730,7704,338773	EPAS1,HIF1A,HES1,IGF2,JUNB,LIF,PHLDA2,SOCS3,SPINT2,E2F7,NRK,RUNX2,EFEMP1,FOXG1,FOXC1,MSX1,PDGFRB,SIX1,CITED2,SIX2,NES,CHRNA9,DCN,STC1,BMP2,SFRP1,AXIN2,SEMA3C,GPR161,TLE6,C6orf141,AMOT,ST8SIA6,MMP19,SERPINE2,PTX3,APOE,RHOB,KLF5,CCN2,NEDD4,ENPP2,SGCD,ANGPTL1,SEMA3E,ESM1,ADAMTS6,SRPX2,ANGPTL4,CSF1,DIAPH2,ZBTB16,TMEM119
8_Member	GO Biological Processes	GO:0001892	embryonic placenta development	-8.01347	-4.57031	11/90	2034,3091,3280,3481,3726,3976,7262,9021,10653,144455,203447	EPAS1,HIF1A,HES1,IGF2,JUNB,LIF,PHLDA2,SOCS3,SPINT2,E2F7,NRK
8_Member	GO Biological Processes	GO:0048568	embryonic organ development	-7.54024	-4.27317	22/453	860,2034,2202,2290,2296,3091,3280,3481,3726,3976,4487,5159,6495,7262,9021,10370,10653,10736,10763,55584,144455,203447	RUNX2,EPAS1,EFEMP1,FOXG1,FOXC1,HIF1A,HES1,IGF2,JUNB,LIF,MSX1,PDGFRB,SIX1,PHLDA2,SOCS3,CITED2,SPINT2,SIX2,NES,CHRNA9,E2F7,NRK
8_Member	GO Biological Processes	GO:0001890	placenta development	-7.28812	-4.08799	13/157	1634,2034,3091,3280,3481,3726,3976,6781,7262,9021,10653,144455,203447	DCN,EPAS1,HIF1A,HES1,IGF2,JUNB,LIF,STC1,PHLDA2,SOCS3,SPINT2,E2F7,NRK
8_Member	GO Biological Processes	GO:0009792	embryo development ending in birth or egg hatching	-6.91389	-3.79808	26/665	650,860,2034,2296,3091,3280,3481,3726,3976,4487,5159,6422,6495,7262,8313,9021,10512,10653,10736,23432,79816,135398,144455,154796,203447,338596	BMP2,RUNX2,EPAS1,FOXC1,HIF1A,HES1,IGF2,JUNB,LIF,MSX1,PDGFRB,SFRP1,SIX1,PHLDA2,AXIN2,SOCS3,SEMA3C,SPINT2,SIX2,GPR161,TLE6,C6orf141,E2F7,AMOT,NRK,ST8SIA6
8_Member	GO Biological Processes	GO:0043009	chordate embryonic development	-6.5726	-3.56877	25/647	650,860,2034,2296,3091,3280,3481,3726,3976,4487,5159,6422,6495,7262,8313,9021,10512,10653,10736,23432,135398,144455,154796,203447,338596	BMP2,RUNX2,EPAS1,FOXC1,HIF1A,HES1,IGF2,JUNB,LIF,MSX1,PDGFRB,SFRP1,SIX1,PHLDA2,AXIN2,SOCS3,SEMA3C,SPINT2,SIX2,GPR161,C6orf141,E2F7,AMOT,NRK,ST8SIA6
8_Member	GO Biological Processes	GO:0048608	reproductive structure development	-6.38574	-3.47085	20/444	1634,2034,2296,3091,3280,3481,3726,3976,4327,5159,5270,5806,6422,6781,7262,9021,10370,10653,144455,203447	DCN,EPAS1,FOXC1,HIF1A,HES1,IGF2,JUNB,LIF,MMP19,PDGFRB,SERPINE2,PTX3,SFRP1,STC1,PHLDA2,SOCS3,CITED2,SPINT2,E2F7,NRK
8_Member	GO Biological Processes	GO:0061458	reproductive system development	-6.32465	-3.44079	20/448	1634,2034,2296,3091,3280,3481,3726,3976,4327,5159,5270,5806,6422,6781,7262,9021,10370,10653,144455,203447	DCN,EPAS1,FOXC1,HIF1A,HES1,IGF2,JUNB,LIF,MMP19,PDGFRB,SERPINE2,PTX3,SFRP1,STC1,PHLDA2,SOCS3,CITED2,SPINT2,E2F7,NRK
8_Member	GO Biological Processes	GO:0001701	in utero embryonic development	-6.03388	-3.25583	18/385	650,2034,2296,3091,3280,3481,3726,3976,4487,5159,7262,9021,10653,135398,144455,154796,203447,338596	BMP2,EPAS1,FOXC1,HIF1A,HES1,IGF2,JUNB,LIF,MSX1,PDGFRB,PHLDA2,SOCS3,SPINT2,C6orf141,E2F7,AMOT,NRK,ST8SIA6
8_Member	GO Biological Processes	GO:0001568	blood vessel development	-5.97325	-3.2263	27/794	348,388,688,1490,1634,2034,2296,3091,3280,3726,4327,4734,5159,5168,6422,6444,6495,9021,9068,9723,10512,11082,11174,27286,51129,144455,154796	APOE,RHOB,KLF5,CCN2,DCN,EPAS1,FOXC1,HIF1A,HES1,JUNB,MMP19,NEDD4,PDGFRB,ENPP2,SFRP1,SGCD,SIX1,SOCS3,ANGPTL1,SEMA3E,SEMA3C,ESM1,ADAMTS6,SRPX2,ANGPTL4,E2F7,AMOT
8_Member	GO Biological Processes	GO:0003006	developmental process involved in reproduction	-5.38603	-2.78427	24/704	1435,1634,1730,2034,2296,3091,3280,3481,3726,3976,4327,5159,5270,5806,6422,6781,7262,7704,9021,10370,10653,144455,203447,338773	CSF1,DCN,DIAPH2,EPAS1,FOXC1,HIF1A,HES1,IGF2,JUNB,LIF,MMP19,PDGFRB,SERPINE2,PTX3,SFRP1,STC1,PHLDA2,ZBTB16,SOCS3,CITED2,SPINT2,E2F7,NRK,TMEM119
8_Member	GO Biological Processes	GO:0048514	blood vessel morphogenesis	-5.35487	-2.77947	24/707	348,388,688,1490,1634,2034,2296,3091,3280,3726,4327,4734,5159,5168,6422,6444,6495,9068,9723,11082,27286,51129,144455,154796	APOE,RHOB,KLF5,CCN2,DCN,EPAS1,FOXC1,HIF1A,HES1,JUNB,MMP19,NEDD4,PDGFRB,ENPP2,SFRP1,SGCD,SIX1,ANGPTL1,SEMA3E,ESM1,SRPX2,ANGPTL4,E2F7,AMOT
8_Member	GO Biological Processes	GO:0001525	angiogenesis	-3.40078	-1.45072	18/611	388,688,1490,1634,2034,2296,3091,4327,5159,5168,6422,9068,9723,11082,27286,51129,144455,154796	RHOB,KLF5,CCN2,DCN,EPAS1,FOXC1,HIF1A,MMP19,PDGFRB,ENPP2,SFRP1,ANGPTL1,SEMA3E,ESM1,SRPX2,ANGPTL4,E2F7,AMOT
9_Summary	Canonical Pathways	M5884	NABA CORE MATRISOME	-7.43762	-4.20531	17/275	1490,1634,2192,2202,3485,3908,4053,4148,4958,5649,6695,8406,9806,11082,27286,83690,89932,650	CCN2,DCN,FBLN1,EFEMP1,IGFBP2,LAMA2,LTBP2,MATN3,OMD,RELN,SPOCK1,SRPX,SPOCK2,ESM1,SRPX2,CRISPLD1,PAPLN,BMP2
9_Member	Canonical Pathways	M5884	NABA CORE MATRISOME	-7.43762	-4.20531	17/275	1490,1634,2192,2202,3485,3908,4053,4148,4958,5649,6695,8406,9806,11082,27286,83690,89932	CCN2,DCN,FBLN1,EFEMP1,IGFBP2,LAMA2,LTBP2,MATN3,OMD,RELN,SPOCK1,SRPX,SPOCK2,ESM1,SRPX2,CRISPLD1,PAPLN
9_Member	Canonical Pathways	M3008	NABA ECM GLYCOPROTEINS	-5.37845	-2.78427	12/196	1490,2192,2202,3485,3908,4053,4148,5649,8406,27286,83690,89932	CCN2,FBLN1,EFEMP1,IGFBP2,LAMA2,LTBP2,MATN3,RELN,SRPX,SRPX2,CRISPLD1,PAPLN
9_Member	Reactome Gene Sets	R-HSA-2129379	Molecules associated with elastic fibres	-2.98641	-1.18793	4/38	650,2192,2202,4053	BMP2,FBLN1,EFEMP1,LTBP2
9_Member	Reactome Gene Sets	R-HSA-1566948	Elastic fibre formation	-2.70953	-1.02128	4/45	650,2192,2202,4053	BMP2,FBLN1,EFEMP1,LTBP2
10_Summary	GO Biological Processes	GO:0060485	mesenchyme development	-7.10328	-3.93311	17/290	650,2296,3091,3280,4487,4734,5159,6422,6495,7074,8313,9723,10370,10512,10736,25937,80139,348,2887,3485,55612,79816,388630,2239,5649,55584	BMP2,FOXC1,HIF1A,HES1,MSX1,NEDD4,PDGFRB,SFRP1,SIX1,TIAM1,AXIN2,SEMA3E,CITED2,SEMA3C,SIX2,WWTR1,ZNF703,APOE,GRB10,IGFBP2,FERMT1,TLE6,TRABD2B,GPC4,RELN,CHRNA9
10_Member	GO Biological Processes	GO:0060485	mesenchyme development	-7.10328	-3.93311	17/290	650,2296,3091,3280,4487,4734,5159,6422,6495,7074,8313,9723,10370,10512,10736,25937,80139	BMP2,FOXC1,HIF1A,HES1,MSX1,NEDD4,PDGFRB,SFRP1,SIX1,TIAM1,AXIN2,SEMA3E,CITED2,SEMA3C,SIX2,WWTR1,ZNF703
10_Member	GO Biological Processes	GO:0048762	mesenchymal cell differentiation	-5.39523	-2.78427	13/230	650,2296,3091,3280,4487,6422,7074,8313,9723,10512,10736,25937,80139	BMP2,FOXC1,HIF1A,HES1,MSX1,SFRP1,TIAM1,AXIN2,SEMA3E,SEMA3C,SIX2,WWTR1,ZNF703
10_Member	GO Biological Processes	GO:0010718	positive regulation of epithelial to mesenchymal transition	-4.57222	-2.23881	6/50	650,2296,7074,8313,25937,80139	BMP2,FOXC1,TIAM1,AXIN2,WWTR1,ZNF703
10_Member	GO Biological Processes	GO:0001837	epithelial to mesenchymal transition	-4.04103	-1.8831	9/153	650,2296,3091,4487,6422,7074,8313,25937,80139	BMP2,FOXC1,HIF1A,MSX1,SFRP1,TIAM1,AXIN2,WWTR1,ZNF703
10_Member	GO Biological Processes	GO:0010717	regulation of epithelial to mesenchymal transition	-3.74944	-1.68194	7/99	650,2296,6422,7074,8313,25937,80139	BMP2,FOXC1,SFRP1,TIAM1,AXIN2,WWTR1,ZNF703
10_Member	GO Biological Processes	GO:0030178	negative regulation of Wnt signaling pathway	-3.50639	-1.51467	10/220	348,650,2887,3485,6422,8313,25937,55612,79816,388630	APOE,BMP2,GRB10,IGFBP2,SFRP1,AXIN2,WWTR1,FERMT1,TLE6,TRABD2B
10_Member	GO Biological Processes	GO:0090090	negative regulation of canonical Wnt signaling pathway	-2.78889	-1.06648	8/184	348,650,3485,6422,8313,25937,55612,79816	APOE,BMP2,IGFBP2,SFRP1,AXIN2,WWTR1,FERMT1,TLE6
10_Member	GO Biological Processes	GO:0030111	regulation of Wnt signaling pathway	-2.7277	-1.03272	12/376	348,650,2887,3485,6422,7074,8313,25937,55612,79816,80139,388630	APOE,BMP2,GRB10,IGFBP2,SFRP1,TIAM1,AXIN2,WWTR1,FERMT1,TLE6,ZNF703,TRABD2B
10_Member	GO Biological Processes	GO:1905114	cell surface receptor signaling pathway involved in cell-cell signaling	-2.08739	-0.604454	15/627	348,650,2239,2887,3485,5649,6422,7074,8313,25937,55584,55612,79816,80139,388630	APOE,BMP2,GPC4,GRB10,IGFBP2,RELN,SFRP1,TIAM1,AXIN2,WWTR1,CHRNA9,FERMT1,TLE6,ZNF703,TRABD2B
10_Member	GO Biological Processes	GO:0060828	regulation of canonical Wnt signaling pathway	-2.05284	-0.582222	9/295	348,650,3485,6422,8313,25937,55612,79816,80139	APOE,BMP2,IGFBP2,SFRP1,AXIN2,WWTR1,FERMT1,TLE6,ZNF703
10_Member	GO Biological Processes	GO:0016055	Wnt signaling pathway	-2.02221	-0.564694	13/520	348,650,2239,2887,3485,6422,7074,8313,25937,55612,79816,80139,388630	APOE,BMP2,GPC4,GRB10,IGFBP2,SFRP1,TIAM1,AXIN2,WWTR1,FERMT1,TLE6,ZNF703,TRABD2B
10_Member	GO Biological Processes	GO:0198738	cell-cell signaling by wnt	-2.00927	-0.555669	13/522	348,650,2239,2887,3485,6422,7074,8313,25937,55612,79816,80139,388630	APOE,BMP2,GPC4,GRB10,IGFBP2,SFRP1,TIAM1,AXIN2,WWTR1,FERMT1,TLE6,ZNF703,TRABD2B
11_Summary	GO Biological Processes	GO:0051056	regulation of small GTPase mediated signal transduction	-6.4197	-3.48822	17/324	2,348,388,395,1123,1435,2150,5159,5649,7074,10276,23092,25791,29984,84952,121512,154796,650,1490,1509,2192,3092,3673,4155,6422,10892,11138,54206,55296,64065,1730,9212,94274,4792	A2M,APOE,RHOB,ARHGAP6,CHN1,CSF1,F2RL1,PDGFRB,RELN,TIAM1,NET1,ARHGAP26,NGEF,RHOD,CGNL1,FGD4,AMOT,BMP2,CCN2,CTSD,FBLN1,HIP1,ITGA2,MBP,SFRP1,MALT1,TBC1D8,ERRFI1,TBC1D19,PERP,DIAPH2,AURKB,PPP1R14A,NFKBIA
11_Member	GO Biological Processes	GO:0051056	regulation of small GTPase mediated signal transduction	-6.4197	-3.48822	17/324	2,348,388,395,1123,1435,2150,5159,5649,7074,10276,23092,25791,29984,84952,121512,154796	A2M,APOE,RHOB,ARHGAP6,CHN1,CSF1,F2RL1,PDGFRB,RELN,TIAM1,NET1,ARHGAP26,NGEF,RHOD,CGNL1,FGD4,AMOT
11_Member	Reactome Gene Sets	R-HSA-194840	Rho GTPase cycle	-5.21769	-2.69751	10/138	2,388,395,1123,7074,10276,23092,25791,29984,121512	A2M,RHOB,ARHGAP6,CHN1,TIAM1,NET1,ARHGAP26,NGEF,RHOD,FGD4
11_Member	GO Biological Processes	GO:0007264	small GTPase mediated signal transduction	-3.85963	-1.76623	17/510	2,348,388,395,1123,1435,2150,5159,5649,7074,10276,23092,25791,29984,84952,121512,154796	A2M,APOE,RHOB,ARHGAP6,CHN1,CSF1,F2RL1,PDGFRB,RELN,TIAM1,NET1,ARHGAP26,NGEF,RHOD,CGNL1,FGD4,AMOT
11_Member	GO Biological Processes	GO:0051345	positive regulation of hydrolase activity	-3.33301	-1.41326	21/783	395,650,1123,1490,1509,2150,2192,3092,3673,4155,5159,6422,7074,10276,10892,11138,23092,25791,54206,55296,64065	ARHGAP6,BMP2,CHN1,CCN2,CTSD,F2RL1,FBLN1,HIP1,ITGA2,MBP,PDGFRB,SFRP1,TIAM1,NET1,MALT1,TBC1D8,ARHGAP26,NGEF,ERRFI1,TBC1D19,PERP
11_Member	Reactome Gene Sets	R-HSA-416482	G alpha (12/13) signalling events	-2.58285	-0.941602	5/80	388,7074,10276,25791,121512	RHOB,TIAM1,NET1,NGEF,FGD4
11_Member	Reactome Gene Sets	R-HSA-194315	Signaling by Rho GTPases	-2.49256	-0.8819	13/455	2,388,395,1123,1730,7074,9212,10276,23092,25791,29984,94274,121512	A2M,RHOB,ARHGAP6,CHN1,DIAPH2,TIAM1,AURKB,NET1,ARHGAP26,NGEF,RHOD,PPP1R14A,FGD4
11_Member	GO Biological Processes	GO:0043087	regulation of GTPase activity	-2.29211	-0.739255	13/481	395,1123,2150,6422,7074,10276,11138,23092,25791,54206,55296,121512,154796	ARHGAP6,CHN1,F2RL1,SFRP1,TIAM1,NET1,TBC1D8,ARHGAP26,NGEF,ERRFI1,TBC1D19,FGD4,AMOT
11_Member	Reactome Gene Sets	R-HSA-193648	NRAGE signals death through JNK	-2.28061	-0.733594	4/59	7074,10276,25791,121512	TIAM1,NET1,NGEF,FGD4
11_Member	Reactome Gene Sets	R-HSA-193704	p75 NTR receptor-mediated signalling	-2.22495	-0.697577	5/97	4792,7074,10276,25791,121512	NFKBIA,TIAM1,NET1,NGEF,FGD4
11_Member	GO Biological Processes	GO:0043547	positive regulation of GTPase activity	-2.02499	-0.566215	11/406	395,1123,2150,6422,7074,10276,11138,23092,25791,54206,55296	ARHGAP6,CHN1,F2RL1,SFRP1,TIAM1,NET1,TBC1D8,ARHGAP26,NGEF,ERRFI1,TBC1D19
12_Summary	GO Biological Processes	GO:2000027	regulation of animal organ morphogenesis	-6.33363	-3.44079	15/256	650,860,1435,2239,2296,3280,3976,4487,6422,6495,7074,10370,10512,10736,93986,1634,4953,5159,7704,23371,25937,168002,2290,5649,8313,23432,3091,6781,688,4023,1052,51316,348,11174	BMP2,RUNX2,CSF1,GPC4,FOXC1,HES1,LIF,MSX1,SFRP1,SIX1,TIAM1,CITED2,SEMA3C,SIX2,FOXP2,DCN,ODC1,PDGFRB,ZBTB16,TNS2,WWTR1,DACT2,FOXG1,RELN,AXIN2,GPR161,HIF1A,STC1,KLF5,LPL,CEBPD,PLAC8,APOE,ADAMTS6
12_Member	GO Biological Processes	GO:2000027	regulation of animal organ morphogenesis	-6.33363	-3.44079	15/256	650,860,1435,2239,2296,3280,3976,4487,6422,6495,7074,10370,10512,10736,93986	BMP2,RUNX2,CSF1,GPC4,FOXC1,HES1,LIF,MSX1,SFRP1,SIX1,TIAM1,CITED2,SEMA3C,SIX2,FOXP2
12_Member	GO Biological Processes	GO:0001822	kidney development	-5.0794	-2.59647	14/284	650,1634,2296,3280,3976,4953,5159,6422,6495,7704,10736,23371,25937,168002	BMP2,DCN,FOXC1,HES1,LIF,ODC1,PDGFRB,SFRP1,SIX1,ZBTB16,SIX2,TNS2,WWTR1,DACT2
12_Member	GO Biological Processes	GO:0072001	renal system development	-4.92657	-2.48341	14/293	650,1634,2296,3280,3976,4953,5159,6422,6495,7704,10736,23371,25937,168002	BMP2,DCN,FOXC1,HES1,LIF,ODC1,PDGFRB,SFRP1,SIX1,ZBTB16,SIX2,TNS2,WWTR1,DACT2
12_Member	GO Biological Processes	GO:0001655	urogenital system development	-4.34329	-2.06149	14/331	650,1634,2296,3280,3976,4953,5159,6422,6495,7704,10736,23371,25937,168002	BMP2,DCN,FOXC1,HES1,LIF,ODC1,PDGFRB,SFRP1,SIX1,ZBTB16,SIX2,TNS2,WWTR1,DACT2
12_Member	GO Biological Processes	GO:0003002	regionalization	-4.01922	-1.87437	14/355	650,2290,2296,3280,4487,5649,6422,6495,7704,8313,10370,10512,10736,23432	BMP2,FOXG1,FOXC1,HES1,MSX1,RELN,SFRP1,SIX1,ZBTB16,AXIN2,CITED2,SEMA3C,SIX2,GPR161
12_Member	GO Biological Processes	GO:0007389	pattern specification process	-3.92826	-1.80731	16/455	650,2290,2296,3091,3280,4487,5649,6422,6495,6781,7704,8313,10370,10512,10736,23432	BMP2,FOXG1,FOXC1,HIF1A,HES1,MSX1,RELN,SFRP1,SIX1,STC1,ZBTB16,AXIN2,CITED2,SEMA3C,SIX2,GPR161
12_Member	GO Biological Processes	GO:0060993	kidney morphogenesis	-3.86143	-1.76623	7/95	650,3280,3976,5159,6495,10736,25937	BMP2,HES1,LIF,PDGFRB,SIX1,SIX2,WWTR1
12_Member	GO Biological Processes	GO:2000826	regulation of heart morphogenesis	-3.82596	-1.73739	5/43	650,2296,3280,6495,10512	BMP2,FOXC1,HES1,SIX1,SEMA3C
12_Member	GO Biological Processes	GO:0010463	mesenchymal cell proliferation	-3.77777	-1.69869	5/44	650,4487,6495,10736,93986	BMP2,MSX1,SIX1,SIX2,FOXP2
12_Member	GO Biological Processes	GO:0045600	positive regulation of fat cell differentiation	-3.67416	-1.62457	6/72	650,688,4023,6422,6495,7704	BMP2,KLF5,LPL,SFRP1,SIX1,ZBTB16
12_Member	GO Biological Processes	GO:0001823	mesonephros development	-3.64274	-1.60183	7/103	650,2296,3280,6422,6495,7704,10736	BMP2,FOXC1,HES1,SFRP1,SIX1,ZBTB16,SIX2
12_Member	GO Biological Processes	GO:0072273	metanephric nephron morphogenesis	-3.63148	-1.59486	4/26	3280,3976,5159,10736	HES1,LIF,PDGFRB,SIX2
12_Member	GO Biological Processes	GO:0072073	kidney epithelium development	-3.52464	-1.52081	8/142	650,2296,3280,3976,6422,6495,10736,25937	BMP2,FOXC1,HES1,LIF,SFRP1,SIX1,SIX2,WWTR1
12_Member	GO Biological Processes	GO:0072028	nephron morphogenesis	-3.51446	-1.51665	6/77	650,3280,3976,5159,6495,10736	BMP2,HES1,LIF,PDGFRB,SIX1,SIX2
12_Member	GO Biological Processes	GO:0045598	regulation of fat cell differentiation	-3.50405	-1.51467	8/143	650,688,3280,4023,6422,6495,7704,25937	BMP2,KLF5,HES1,LPL,SFRP1,SIX1,ZBTB16,WWTR1
12_Member	GO Biological Processes	GO:0072006	nephron development	-3.48364	-1.50925	8/144	650,2296,3280,3976,5159,6495,10736,25937	BMP2,FOXC1,HES1,LIF,PDGFRB,SIX1,SIX2,WWTR1
12_Member	GO Biological Processes	GO:0072009	nephron epithelium development	-3.46747	-1.50143	7/110	650,2296,3280,3976,6495,10736,25937	BMP2,FOXC1,HES1,LIF,SIX1,SIX2,WWTR1
12_Member	GO Biological Processes	GO:0090183	regulation of kidney development	-3.28179	-1.38379	5/56	3976,5159,6495,10736,25937	LIF,PDGFRB,SIX1,SIX2,WWTR1
12_Member	GO Biological Processes	GO:0045444	fat cell differentiation	-3.26698	-1.37515	10/236	650,688,1052,3280,4023,6422,6495,7704,25937,51316	BMP2,KLF5,CEBPD,HES1,LPL,SFRP1,SIX1,ZBTB16,WWTR1,PLAC8
12_Member	GO Biological Processes	GO:0003338	metanephros morphogenesis	-3.22247	-1.34456	4/33	3280,3976,5159,10736	HES1,LIF,PDGFRB,SIX2
12_Member	GO Biological Processes	GO:0001656	metanephros development	-3.12544	-1.28704	6/91	3280,3976,5159,6495,10736,25937	HES1,LIF,PDGFRB,SIX1,SIX2,WWTR1
12_Member	GO Biological Processes	GO:0072080	nephron tubule development	-3.07572	-1.25322	6/93	650,3280,3976,6495,10736,25937	BMP2,HES1,LIF,SIX1,SIX2,WWTR1
12_Member	GO Biological Processes	GO:0061326	renal tubule development	-3.02728	-1.2201	6/95	650,3280,3976,6495,10736,25937	BMP2,HES1,LIF,SIX1,SIX2,WWTR1
12_Member	GO Biological Processes	GO:0003156	regulation of animal organ formation	-2.98641	-1.18793	4/38	650,3280,6495,10370	BMP2,HES1,SIX1,CITED2
12_Member	GO Biological Processes	GO:0001657	ureteric bud development	-2.95689	-1.16934	6/98	650,2296,3280,6422,6495,10736	BMP2,FOXC1,HES1,SFRP1,SIX1,SIX2
12_Member	GO Biological Processes	GO:0072163	mesonephric epithelium development	-2.934	-1.15314	6/99	650,2296,3280,6422,6495,10736	BMP2,FOXC1,HES1,SFRP1,SIX1,SIX2
12_Member	GO Biological Processes	GO:0072164	mesonephric tubule development	-2.934	-1.15314	6/99	650,2296,3280,6422,6495,10736	BMP2,FOXC1,HES1,SFRP1,SIX1,SIX2
12_Member	GO Biological Processes	GO:0072210	metanephric nephron development	-2.9017	-1.12946	4/40	3280,3976,5159,10736	HES1,LIF,PDGFRB,SIX2
12_Member	GO Biological Processes	GO:0009952	anterior/posterior pattern specification	-2.901	-1.12946	9/219	650,2296,3280,4487,6422,7704,8313,10512,10736	BMP2,FOXC1,HES1,MSX1,SFRP1,ZBTB16,AXIN2,SEMA3C,SIX2
12_Member	GO Biological Processes	GO:0060840	artery development	-2.86699	-1.1118	6/102	348,2296,3280,5159,6495,11174	APOE,FOXC1,HES1,PDGFRB,SIX1,ADAMTS6
12_Member	GO Biological Processes	GO:0072074	kidney mesenchyme development	-2.86036	-1.1118	3/19	5159,6495,10736	PDGFRB,SIX1,SIX2
12_Member	GO Biological Processes	GO:0042474	middle ear morphogenesis	-2.79358	-1.06825	3/20	4487,6495,10736	MSX1,SIX1,SIX2
12_Member	GO Biological Processes	GO:0072234	metanephric nephron tubule development	-2.79358	-1.06825	3/20	3280,3976,25937	HES1,LIF,WWTR1
12_Member	GO Biological Processes	GO:0048844	artery morphogenesis	-2.70599	-1.01966	5/75	348,2296,3280,5159,6495	APOE,FOXC1,HES1,PDGFRB,SIX1
12_Member	GO Biological Processes	GO:0072088	nephron epithelium morphogenesis	-2.70599	-1.01966	5/75	650,3280,3976,6495,10736	BMP2,HES1,LIF,SIX1,SIX2
12_Member	GO Biological Processes	GO:0072170	metanephric tubule development	-2.61365	-0.96112	3/23	3280,3976,25937	HES1,LIF,WWTR1
12_Member	GO Biological Processes	GO:0072215	regulation of metanephros development	-2.61365	-0.96112	3/23	3976,5159,25937	LIF,PDGFRB,WWTR1
12_Member	GO Biological Processes	GO:0072243	metanephric nephron epithelium development	-2.61365	-0.96112	3/23	3280,3976,25937	HES1,LIF,WWTR1
12_Member	GO Biological Processes	GO:0048745	smooth muscle tissue development	-2.55945	-0.930742	3/24	5159,6495,93986	PDGFRB,SIX1,FOXP2
12_Member	GO Biological Processes	GO:0072202	cell differentiation involved in metanephros development	-2.45826	-0.859412	3/26	3976,10736,25937	LIF,SIX2,WWTR1
12_Member	GO Biological Processes	GO:0035270	endocrine system development	-2.42272	-0.830817	6/125	650,3280,4487,5159,6495,10370	BMP2,HES1,MSX1,PDGFRB,SIX1,CITED2
12_Member	GO Biological Processes	GO:0072207	metanephric epithelium development	-2.41089	-0.82292	3/27	3280,3976,25937	HES1,LIF,WWTR1
12_Member	GO Biological Processes	GO:0060914	heart formation	-2.36545	-0.789308	3/28	3280,6495,8313	HES1,SIX1,AXIN2
12_Member	GO Biological Processes	GO:0061005	cell differentiation involved in kidney development	-2.33415	-0.766047	4/57	3280,3976,10736,25937	HES1,LIF,SIX2,WWTR1
12_Member	GO Biological Processes	GO:0035904	aorta development	-2.25464	-0.715245	4/60	3280,5159,6495,11174	HES1,PDGFRB,SIX1,ADAMTS6
12_Member	GO Biological Processes	GO:0048645	animal organ formation	-2.2042	-0.682978	4/62	3280,6495,8313,10370	HES1,SIX1,AXIN2,CITED2
12_Member	GO Biological Processes	GO:0032835	glomerulus development	-2.13205	-0.633877	4/65	2296,3280,5159,25937	FOXC1,HES1,PDGFRB,WWTR1
12_Member	GO Biological Processes	GO:0060675	ureteric bud morphogenesis	-2.13205	-0.633877	4/65	650,3280,6495,10736	BMP2,HES1,SIX1,SIX2
12_Member	GO Biological Processes	GO:0072171	mesonephric tubule morphogenesis	-2.10888	-0.618749	4/66	650,3280,6495,10736	BMP2,HES1,SIX1,SIX2
12_Member	GO Biological Processes	GO:0035909	aorta morphogenesis	-2.09128	-0.607753	3/35	3280,5159,6495	HES1,PDGFRB,SIX1
13_Summary	GO Biological Processes	GO:0044057	regulation of system process	-6.2703	-3.40117	24/626	136,1393,1490,2034,2150,2643,3572,3673,3759,3777,3778,5649,6446,6752,6781,7133,10391,27242,29995,54206,55799,80223,90523,114907,1812,6323,6444,7074	ADORA2B,CRHBP,CCN2,EPAS1,F2RL1,GCH1,IL6ST,ITGA2,KCNJ2,KCNK3,KCNMA1,RELN,SGK1,SSTR2,STC1,TNFRSF1B,CORO2B,TNFRSF21,LMCD1,ERRFI1,CACNA2D3,RAB11FIP1,MLIP,FBXO32,DRD1,SCN1A,SGCD,TIAM1
13_Member	GO Biological Processes	GO:0044057	regulation of system process	-6.2703	-3.40117	24/626	136,1393,1490,2034,2150,2643,3572,3673,3759,3777,3778,5649,6446,6752,6781,7133,10391,27242,29995,54206,55799,80223,90523,114907	ADORA2B,CRHBP,CCN2,EPAS1,F2RL1,GCH1,IL6ST,ITGA2,KCNJ2,KCNK3,KCNMA1,RELN,SGK1,SSTR2,STC1,TNFRSF1B,CORO2B,TNFRSF21,LMCD1,ERRFI1,CACNA2D3,RAB11FIP1,MLIP,FBXO32
13_Member	GO Biological Processes	GO:0090257	regulation of muscle system process	-4.89401	-2.47204	13/256	136,1490,3572,3673,3759,3778,6752,6781,7133,29995,54206,90523,114907	ADORA2B,CCN2,IL6ST,ITGA2,KCNJ2,KCNMA1,SSTR2,STC1,TNFRSF1B,LMCD1,ERRFI1,MLIP,FBXO32
13_Member	GO Biological Processes	GO:0003012	muscle system process	-3.87401	-1.77573	16/460	136,1490,1812,3572,3673,3759,3778,6323,6444,6752,6781,7074,7133,29995,54206,90523	ADORA2B,CCN2,DRD1,IL6ST,ITGA2,KCNJ2,KCNMA1,SCN1A,SGCD,SSTR2,STC1,TIAM1,TNFRSF1B,LMCD1,ERRFI1,MLIP
13_Member	GO Biological Processes	GO:0043502	regulation of muscle adaptation	-2.86699	-1.1118	6/102	3572,7133,29995,54206,90523,114907	IL6ST,TNFRSF1B,LMCD1,ERRFI1,MLIP,FBXO32
13_Member	GO Biological Processes	GO:0003300	cardiac muscle hypertrophy	-2.82363	-1.0861	6/104	3572,7074,7133,29995,54206,90523	IL6ST,TIAM1,TNFRSF1B,LMCD1,ERRFI1,MLIP
13_Member	GO Biological Processes	GO:0014897	striated muscle hypertrophy	-2.76049	-1.05424	6/107	3572,7074,7133,29995,54206,90523	IL6ST,TIAM1,TNFRSF1B,LMCD1,ERRFI1,MLIP
13_Member	GO Biological Processes	GO:0010611	regulation of cardiac muscle hypertrophy	-2.75803	-1.05424	5/73	3572,7133,29995,54206,90523	IL6ST,TNFRSF1B,LMCD1,ERRFI1,MLIP
13_Member	GO Biological Processes	GO:0014896	muscle hypertrophy	-2.71958	-1.028	6/109	3572,7074,7133,29995,54206,90523	IL6ST,TIAM1,TNFRSF1B,LMCD1,ERRFI1,MLIP
13_Member	GO Biological Processes	GO:0014743	regulation of muscle hypertrophy	-2.68059	-0.998078	5/76	3572,7133,29995,54206,90523	IL6ST,TNFRSF1B,LMCD1,ERRFI1,MLIP
13_Member	GO Biological Processes	GO:0010614	negative regulation of cardiac muscle hypertrophy	-2.02429	-0.566215	3/37	7133,54206,90523	TNFRSF1B,ERRFI1,MLIP
14_Summary	Reactome Gene Sets	R-HSA-6785807	Interleukin-4 and Interleukin-13 signaling	-6.18818	-3.33328	10/108	948,1052,3091,3726,3976,4128,4312,5295,7133,9021,1435,2920,3554,3572,3656,4792,6776,7850,8809,2,799	CD36,CEBPD,HIF1A,JUNB,LIF,MAOA,MMP1,PIK3R1,TNFRSF1B,SOCS3,CSF1,CXCL2,IL1R1,IL6ST,IRAK2,NFKBIA,STAT5A,IL1R2,IL18R1,A2M,CALCR
14_Member	Reactome Gene Sets	R-HSA-6785807	Interleukin-4 and Interleukin-13 signaling	-6.18818	-3.33328	10/108	948,1052,3091,3726,3976,4128,4312,5295,7133,9021	CD36,CEBPD,HIF1A,JUNB,LIF,MAOA,MMP1,PIK3R1,TNFRSF1B,SOCS3
14_Member	Reactome Gene Sets	R-HSA-449147	Signaling by Interleukins	-5.52734	-2.88005	19/461	948,1052,1435,2920,3091,3554,3572,3656,3726,3976,4128,4312,4792,5295,6776,7133,7850,8809,9021	CD36,CEBPD,CSF1,CXCL2,HIF1A,IL1R1,IL6ST,IRAK2,JUNB,LIF,MAOA,MMP1,NFKBIA,PIK3R1,STAT5A,TNFRSF1B,IL1R2,IL18R1,SOCS3
14_Member	KEGG Pathway	ko04668	TNF signaling pathway	-5.2457	-2.70562	9/108	1435,2920,3726,3976,4792,5295,7133,8809,9021	CSF1,CXCL2,JUNB,LIF,NFKBIA,PIK3R1,TNFRSF1B,IL18R1,SOCS3
14_Member	KEGG Pathway	hsa04668	TNF signaling pathway	-5.02232	-2.55688	9/115	1435,2920,3726,3976,4792,5295,7133,8809,9021	CSF1,CXCL2,JUNB,LIF,NFKBIA,PIK3R1,TNFRSF1B,IL18R1,SOCS3
14_Member	Canonical Pathways	M183	PID IL6 7 PATHWAY	-4.72953	-2.36943	6/47	2,1052,3572,3726,5295,9021	A2M,CEBPD,IL6ST,JUNB,PIK3R1,SOCS3
14_Member	KEGG Pathway	ko04380	Osteoclast differentiation	-3.03332	-1.22362	7/130	799,1435,3554,3726,4792,5295,9021	CALCR,CSF1,IL1R1,JUNB,NFKBIA,PIK3R1,SOCS3
14_Member	KEGG Pathway	hsa04380	Osteoclast differentiation	-2.86415	-1.1118	7/139	799,1435,3554,3726,4792,5295,9021	CALCR,CSF1,IL1R1,JUNB,NFKBIA,PIK3R1,SOCS3
15_Summary	GO Biological Processes	GO:0061448	connective tissue development	-6.1644	-3.33286	15/264	650,860,1435,1490,2202,3091,4148,4487,5159,6653,6781,7227,7704,8313,10736,2296,3481,6422,6495,9507,338773	BMP2,RUNX2,CSF1,CCN2,EFEMP1,HIF1A,MATN3,MSX1,PDGFRB,SORL1,STC1,TRPS1,ZBTB16,AXIN2,SIX2,FOXC1,IGF2,SFRP1,SIX1,ADAMTS4,TMEM119
15_Member	GO Biological Processes	GO:0061448	connective tissue development	-6.1644	-3.33286	15/264	650,860,1435,1490,2202,3091,4148,4487,5159,6653,6781,7227,7704,8313,10736	BMP2,RUNX2,CSF1,CCN2,EFEMP1,HIF1A,MATN3,MSX1,PDGFRB,SORL1,STC1,TRPS1,ZBTB16,AXIN2,SIX2
15_Member	GO Biological Processes	GO:0061035	regulation of cartilage development	-5.66211	-2.95931	8/72	650,860,1490,2202,7227,7704,8313,10736	BMP2,RUNX2,CCN2,EFEMP1,TRPS1,ZBTB16,AXIN2,SIX2
15_Member	GO Biological Processes	GO:0032330	regulation of chondrocyte differentiation	-5.59004	-2.92503	7/52	860,1490,2202,7227,7704,8313,10736	RUNX2,CCN2,EFEMP1,TRPS1,ZBTB16,AXIN2,SIX2
15_Member	GO Biological Processes	GO:0051216	cartilage development	-5.35571	-2.77947	12/197	650,860,1490,2202,3091,4148,4487,6781,7227,7704,8313,10736	BMP2,RUNX2,CCN2,EFEMP1,HIF1A,MATN3,MSX1,STC1,TRPS1,ZBTB16,AXIN2,SIX2
15_Member	GO Biological Processes	GO:0001501	skeletal system development	-4.82235	-2.42548	19/517	650,860,1490,2202,2296,3091,3481,4148,4487,5159,6422,6495,6781,7227,7704,8313,9507,10736,338773	BMP2,RUNX2,CCN2,EFEMP1,FOXC1,HIF1A,IGF2,MATN3,MSX1,PDGFRB,SFRP1,SIX1,STC1,TRPS1,ZBTB16,AXIN2,ADAMTS4,SIX2,TMEM119
15_Member	GO Biological Processes	GO:0002062	chondrocyte differentiation	-4.32473	-2.06126	8/109	650,860,1490,2202,7227,7704,8313,10736	BMP2,RUNX2,CCN2,EFEMP1,TRPS1,ZBTB16,AXIN2,SIX2
15_Member	GO Biological Processes	GO:0035988	chondrocyte proliferation	-2.86036	-1.1118	3/19	1490,6781,10736	CCN2,STC1,SIX2
16_Summary	GO Biological Processes	GO:0007162	negative regulation of cell adhesion	-6.15069	-3.33286	16/301	395,650,2192,4155,5270,5295,6695,9723,10391,10653,27242,53616,80139,168002,170692,100033819	ARHGAP6,BMP2,FBLN1,MBP,SERPINE2,PIK3R1,SPOCK1,SEMA3E,CORO2B,SPINT2,TNFRSF21,ADAM22,ZNF703,DACT2,ADAMTS18,MIR675
16_Member	GO Biological Processes	GO:0007162	negative regulation of cell adhesion	-6.15069	-3.33286	16/301	395,650,2192,4155,5270,5295,6695,9723,10391,10653,27242,53616,80139,168002,170692,100033819	ARHGAP6,BMP2,FBLN1,MBP,SERPINE2,PIK3R1,SPOCK1,SEMA3E,CORO2B,SPINT2,TNFRSF21,ADAM22,ZNF703,DACT2,ADAMTS18,MIR675
16_Member	GO Biological Processes	GO:0022408	negative regulation of cell-cell adhesion	-2.10384	-0.614312	7/191	650,4155,5270,10653,27242,80139,170692	BMP2,MBP,SERPINE2,SPINT2,TNFRSF21,ZNF703,ADAMTS18
17_Summary	GO Biological Processes	GO:0048858	cell projection morphogenesis	-6.11752	-3.31533	25/685	348,1123,2290,2887,3908,4734,4747,5168,5295,5649,6446,6857,7074,9331,9723,10512,10763,23105,23303,23768,25791,91624,137970,158866,203447,2192,3280,6781,10653,168002,196383,388,29984,54873,121512,688,1522,2150,3673,6422,6695,11138,55296,89795,650,6495,282969,27242,1435,2920,5159,154796	APOE,CHN1,FOXG1,GRB10,LAMA2,NEDD4,NEFL,ENPP2,PIK3R1,RELN,SGK1,SYT1,TIAM1,B4GALT6,SEMA3E,SEMA3C,NES,FSTL4,KIF13B,FLRT2,NGEF,NEXN,UNC5D,ZDHHC15,NRK,FBLN1,HES1,STC1,SPINT2,DACT2,RILPL2,RHOB,RHOD,PALMD,FGD4,KLF5,CTSZ,F2RL1,ITGA2,SFRP1,SPOCK1,TBC1D8,TBC1D19,NAV3,BMP2,SIX1,FUOM,TNFRSF21,CSF1,CXCL2,PDGFRB,AMOT
17_Member	GO Biological Processes	GO:0048858	cell projection morphogenesis	-6.11752	-3.31533	25/685	348,1123,2290,2887,3908,4734,4747,5168,5295,5649,6446,6857,7074,9331,9723,10512,10763,23105,23303,23768,25791,91624,137970,158866,203447	APOE,CHN1,FOXG1,GRB10,LAMA2,NEDD4,NEFL,ENPP2,PIK3R1,RELN,SGK1,SYT1,TIAM1,B4GALT6,SEMA3E,SEMA3C,NES,FSTL4,KIF13B,FLRT2,NGEF,NEXN,UNC5D,ZDHHC15,NRK
17_Member	GO Biological Processes	GO:0000904	cell morphogenesis involved in differentiation	-5.89271	-3.16919	26/753	348,1123,2192,2290,2887,3280,3908,4734,4747,5295,5649,6781,7074,9331,9723,10512,10653,23105,23303,23768,25791,91624,137970,158866,168002,196383	APOE,CHN1,FBLN1,FOXG1,GRB10,HES1,LAMA2,NEDD4,NEFL,PIK3R1,RELN,STC1,TIAM1,B4GALT6,SEMA3E,SEMA3C,SPINT2,FSTL4,KIF13B,FLRT2,NGEF,NEXN,UNC5D,ZDHHC15,DACT2,RILPL2
17_Member	GO Biological Processes	GO:0032990	cell part morphogenesis	-5.89219	-3.16919	25/705	348,1123,2290,2887,3908,4734,4747,5168,5295,5649,6446,6857,7074,9331,9723,10512,10763,23105,23303,23768,25791,91624,137970,158866,203447	APOE,CHN1,FOXG1,GRB10,LAMA2,NEDD4,NEFL,ENPP2,PIK3R1,RELN,SGK1,SYT1,TIAM1,B4GALT6,SEMA3E,SEMA3C,NES,FSTL4,KIF13B,FLRT2,NGEF,NEXN,UNC5D,ZDHHC15,NRK
17_Member	GO Biological Processes	GO:0120039	plasma membrane bounded cell projection morphogenesis	-5.63155	-2.94805	24/681	348,1123,2290,2887,3908,4734,4747,5168,5295,5649,6446,6857,7074,9331,9723,10512,23105,23303,23768,25791,91624,137970,158866,203447	APOE,CHN1,FOXG1,GRB10,LAMA2,NEDD4,NEFL,ENPP2,PIK3R1,RELN,SGK1,SYT1,TIAM1,B4GALT6,SEMA3E,SEMA3C,FSTL4,KIF13B,FLRT2,NGEF,NEXN,UNC5D,ZDHHC15,NRK
17_Member	GO Biological Processes	GO:0048812	neuron projection morphogenesis	-5.26455	-2.71764	23/667	348,1123,2290,2887,3908,4734,4747,5295,5649,6446,6857,7074,9331,9723,10512,23105,23303,23768,25791,91624,137970,158866,203447	APOE,CHN1,FOXG1,GRB10,LAMA2,NEDD4,NEFL,PIK3R1,RELN,SGK1,SYT1,TIAM1,B4GALT6,SEMA3E,SEMA3C,FSTL4,KIF13B,FLRT2,NGEF,NEXN,UNC5D,ZDHHC15,NRK
17_Member	GO Biological Processes	GO:0022604	regulation of cell morphogenesis	-5.03686	-2.55984	19/499	348,388,1123,2192,4734,4747,5168,5649,6857,7074,9723,10512,23105,23303,25791,29984,54873,121512,158866	APOE,RHOB,CHN1,FBLN1,NEDD4,NEFL,ENPP2,RELN,SYT1,TIAM1,SEMA3E,SEMA3C,FSTL4,KIF13B,NGEF,RHOD,PALMD,FGD4,ZDHHC15
17_Member	GO Biological Processes	GO:0048667	cell morphogenesis involved in neuron differentiation	-4.9076	-2.47515	21/604	348,1123,2290,2887,3280,3908,4734,4747,5295,5649,7074,9331,9723,10512,23105,23303,23768,25791,91624,137970,158866	APOE,CHN1,FOXG1,GRB10,HES1,LAMA2,NEDD4,NEFL,PIK3R1,RELN,TIAM1,B4GALT6,SEMA3E,SEMA3C,FSTL4,KIF13B,FLRT2,NGEF,NEXN,UNC5D,ZDHHC15
17_Member	GO Biological Processes	GO:0031344	regulation of cell projection organization	-4.62189	-2.27995	23/732	348,688,1123,1522,2150,3673,4734,4747,5168,5649,6422,6695,6857,7074,9723,10512,11138,23105,23303,25791,55296,89795,158866	APOE,KLF5,CHN1,CTSZ,F2RL1,ITGA2,NEDD4,NEFL,ENPP2,RELN,SFRP1,SPOCK1,SYT1,TIAM1,SEMA3E,SEMA3C,TBC1D8,FSTL4,KIF13B,NGEF,TBC1D19,NAV3,ZDHHC15
17_Member	GO Biological Processes	GO:0120035	regulation of plasma membrane bounded cell projection organization	-4.24782	-2.01215	22/722	348,688,1123,1522,2150,4734,4747,5168,5649,6422,6695,6857,7074,9723,10512,11138,23105,23303,25791,55296,89795,158866	APOE,KLF5,CHN1,CTSZ,F2RL1,NEDD4,NEFL,ENPP2,RELN,SFRP1,SPOCK1,SYT1,TIAM1,SEMA3E,SEMA3C,TBC1D8,FSTL4,KIF13B,NGEF,TBC1D19,NAV3,ZDHHC15
17_Member	GO Biological Processes	GO:0045664	regulation of neuron differentiation	-4.20633	-1.98128	21/675	348,650,1123,1522,2290,3280,4734,4747,5649,6422,6495,6695,6857,7074,9723,10512,23105,23303,25791,158866,282969	APOE,BMP2,CHN1,CTSZ,FOXG1,HES1,NEDD4,NEFL,RELN,SFRP1,SIX1,SPOCK1,SYT1,TIAM1,SEMA3E,SEMA3C,FSTL4,KIF13B,NGEF,ZDHHC15,FUOM
17_Member	GO Biological Processes	GO:0061564	axon development	-4.1563	-1.96054	18/530	348,1123,2290,2887,3908,4747,5295,5649,7074,9331,9723,10512,23105,23303,23768,27242,91624,137970	APOE,CHN1,FOXG1,GRB10,LAMA2,NEFL,PIK3R1,RELN,TIAM1,B4GALT6,SEMA3E,SEMA3C,FSTL4,KIF13B,FLRT2,TNFRSF21,NEXN,UNC5D
17_Member	GO Biological Processes	GO:0007409	axonogenesis	-4.1545	-1.96054	17/482	348,1123,2290,2887,3908,4747,5295,5649,7074,9331,9723,10512,23105,23303,23768,91624,137970	APOE,CHN1,FOXG1,GRB10,LAMA2,NEFL,PIK3R1,RELN,TIAM1,B4GALT6,SEMA3E,SEMA3C,FSTL4,KIF13B,FLRT2,NEXN,UNC5D
17_Member	GO Biological Processes	GO:0010769	regulation of cell morphogenesis involved in differentiation	-4.03623	-1.8831	13/310	348,1123,2192,4734,4747,5649,7074,9723,10512,23105,23303,25791,158866	APOE,CHN1,FBLN1,NEDD4,NEFL,RELN,TIAM1,SEMA3E,SEMA3C,FSTL4,KIF13B,NGEF,ZDHHC15
17_Member	GO Biological Processes	GO:0006935	chemotaxis	-3.46811	-1.50143	19/656	1123,1435,2150,2290,2887,2920,3673,3908,5159,5168,5295,5649,7074,9723,10512,23768,91624,137970,154796	CHN1,CSF1,F2RL1,FOXG1,GRB10,CXCL2,ITGA2,LAMA2,PDGFRB,ENPP2,PIK3R1,RELN,TIAM1,SEMA3E,SEMA3C,FLRT2,NEXN,UNC5D,AMOT
17_Member	GO Biological Processes	GO:0042330	taxis	-3.45186	-1.48942	19/658	1123,1435,2150,2290,2887,2920,3673,3908,5159,5168,5295,5649,7074,9723,10512,23768,91624,137970,154796	CHN1,CSF1,F2RL1,FOXG1,GRB10,CXCL2,ITGA2,LAMA2,PDGFRB,ENPP2,PIK3R1,RELN,TIAM1,SEMA3E,SEMA3C,FLRT2,NEXN,UNC5D,AMOT
17_Member	GO Biological Processes	GO:0010975	regulation of neuron projection development	-3.3111	-1.40181	16/517	348,1123,1522,4734,4747,5649,6422,6695,6857,7074,9723,10512,23105,23303,25791,158866	APOE,CHN1,CTSZ,NEDD4,NEFL,RELN,SFRP1,SPOCK1,SYT1,TIAM1,SEMA3E,SEMA3C,FSTL4,KIF13B,NGEF,ZDHHC15
17_Member	GO Biological Processes	GO:0007411	axon guidance	-3.21189	-1.33909	11/284	1123,2290,2887,3908,5295,5649,9723,10512,23768,91624,137970	CHN1,FOXG1,GRB10,LAMA2,PIK3R1,RELN,SEMA3E,SEMA3C,FLRT2,NEXN,UNC5D
17_Member	GO Biological Processes	GO:0097485	neuron projection guidance	-3.1993	-1.33305	11/285	1123,2290,2887,3908,5295,5649,9723,10512,23768,91624,137970	CHN1,FOXG1,GRB10,LAMA2,PIK3R1,RELN,SEMA3E,SEMA3C,FLRT2,NEXN,UNC5D
17_Member	GO Biological Processes	GO:0050770	regulation of axonogenesis	-2.75937	-1.05424	8/186	348,1123,4747,7074,9723,10512,23105,23303	APOE,CHN1,NEFL,TIAM1,SEMA3E,SEMA3C,FSTL4,KIF13B
18_Summary	GO Biological Processes	GO:0032963	collagen metabolic process	-6.00575	-3.23928	10/113	1490,1509,3091,3673,4312,4327,5159,9902,23371,54206	CCN2,CTSD,HIF1A,ITGA2,MMP1,MMP19,PDGFRB,MRC2,TNS2,ERRFI1
18_Member	GO Biological Processes	GO:0032963	collagen metabolic process	-6.00575	-3.23928	10/113	1490,1509,3091,3673,4312,4327,5159,9902,23371,54206	CCN2,CTSD,HIF1A,ITGA2,MMP1,MMP19,PDGFRB,MRC2,TNS2,ERRFI1
18_Member	GO Biological Processes	GO:0030574	collagen catabolic process	-2.63942	-0.974401	4/47	1509,4312,4327,9902	CTSD,MMP1,MMP19,MRC2
19_Summary	GO Biological Processes	GO:0045596	negative regulation of cell differentiation	-5.69464	-2.98186	26/772	348,650,1522,1903,2192,2202,2290,3280,4487,4792,5295,6422,6653,6695,7704,8313,9723,10512,10736,23105,25791,25937,89927,282969,338773,100033819,23432,27242,395,3159,3976,7133,9212,10391,26045,84952,89795	APOE,BMP2,CTSZ,S1PR3,FBLN1,EFEMP1,FOXG1,HES1,MSX1,NFKBIA,PIK3R1,SFRP1,SORL1,SPOCK1,ZBTB16,AXIN2,SEMA3E,SEMA3C,SIX2,FSTL4,NGEF,WWTR1,BMERB1,FUOM,TMEM119,MIR675,GPR161,TNFRSF21,ARHGAP6,HMGA1,LIF,TNFRSF1B,AURKB,CORO2B,LRRTM2,CGNL1,NAV3
19_Member	GO Biological Processes	GO:0045596	negative regulation of cell differentiation	-5.69464	-2.98186	26/772	348,650,1522,1903,2192,2202,2290,3280,4487,4792,5295,6422,6653,6695,7704,8313,9723,10512,10736,23105,25791,25937,89927,282969,338773,100033819	APOE,BMP2,CTSZ,S1PR3,FBLN1,EFEMP1,FOXG1,HES1,MSX1,NFKBIA,PIK3R1,SFRP1,SORL1,SPOCK1,ZBTB16,AXIN2,SEMA3E,SEMA3C,SIX2,FSTL4,NGEF,WWTR1,BMERB1,FUOM,TMEM119,MIR675
19_Member	GO Biological Processes	GO:0051961	negative regulation of nervous system development	-4.53239	-2.21594	14/318	348,1522,2290,3280,6653,6695,9723,10512,23105,23432,25791,27242,89927,282969	APOE,CTSZ,FOXG1,HES1,SORL1,SPOCK1,SEMA3E,SEMA3C,FSTL4,GPR161,NGEF,TNFRSF21,BMERB1,FUOM
19_Member	GO Biological Processes	GO:0010721	negative regulation of cell development	-4.1774	-1.96541	14/343	348,1522,1903,2192,2290,3280,6653,6695,9723,10512,23105,25791,89927,282969	APOE,CTSZ,S1PR3,FBLN1,FOXG1,HES1,SORL1,SPOCK1,SEMA3E,SEMA3C,FSTL4,NGEF,BMERB1,FUOM
19_Member	GO Biological Processes	GO:0050768	negative regulation of neurogenesis	-3.64722	-1.60416	12/295	348,1522,2290,3280,6653,6695,9723,10512,23105,25791,89927,282969	APOE,CTSZ,FOXG1,HES1,SORL1,SPOCK1,SEMA3E,SEMA3C,FSTL4,NGEF,BMERB1,FUOM
19_Member	GO Biological Processes	GO:0045665	negative regulation of neuron differentiation	-3.42917	-1.47385	10/225	348,1522,2290,3280,6695,9723,10512,23105,25791,282969	APOE,CTSZ,FOXG1,HES1,SPOCK1,SEMA3E,SEMA3C,FSTL4,NGEF,FUOM
19_Member	GO Biological Processes	GO:0051129	negative regulation of cellular component organization	-2.62267	-0.963052	19/775	348,395,1522,2192,3159,3976,6653,6695,7133,9212,9723,10391,10512,23105,25791,26045,84952,89795,89927	APOE,ARHGAP6,CTSZ,FBLN1,HMGA1,LIF,SORL1,SPOCK1,TNFRSF1B,AURKB,SEMA3E,CORO2B,SEMA3C,FSTL4,NGEF,LRRTM2,CGNL1,NAV3,BMERB1
19_Member	GO Biological Processes	GO:0010977	negative regulation of neuron projection development	-2.61092	-0.960142	7/154	348,1522,6695,9723,10512,23105,25791	APOE,CTSZ,SPOCK1,SEMA3E,SEMA3C,FSTL4,NGEF
19_Member	GO Biological Processes	GO:0010771	negative regulation of cell morphogenesis involved in differentiation	-2.20633	-0.682978	5/98	2192,9723,10512,23105,25791	FBLN1,SEMA3E,SEMA3C,FSTL4,NGEF
19_Member	GO Biological Processes	GO:0031345	negative regulation of cell projection organization	-2.13988	-0.636853	7/188	348,1522,6695,9723,10512,23105,25791	APOE,CTSZ,SPOCK1,SEMA3E,SEMA3C,FSTL4,NGEF
20_Summary	GO Biological Processes	GO:0071396	cellular response to lipid	-5.59737	-2.92503	22/590	687,948,1393,1591,2920,3656,3673,4023,4734,4792,5166,5187,6422,6752,6781,7133,8611,10892,54206,54541,80139,114907,799,1490,2560,3485,4747,10628,650,688,1812,6495,93986,388,4487,5159,10276,94274	KLF9,CD36,CRHBP,CYP24A1,CXCL2,IRAK2,ITGA2,LPL,NEDD4,NFKBIA,PDK4,PER1,SFRP1,SSTR2,STC1,TNFRSF1B,PLPP1,MALT1,ERRFI1,DDIT4,ZNF703,FBXO32,CALCR,CCN2,GABRB1,IGFBP2,NEFL,TXNIP,BMP2,KLF5,DRD1,SIX1,FOXP2,RHOB,MSX1,PDGFRB,NET1,PPP1R14A
20_Member	GO Biological Processes	GO:0071396	cellular response to lipid	-5.59737	-2.92503	22/590	687,948,1393,1591,2920,3656,3673,4023,4734,4792,5166,5187,6422,6752,6781,7133,8611,10892,54206,54541,80139,114907	KLF9,CD36,CRHBP,CYP24A1,CXCL2,IRAK2,ITGA2,LPL,NEDD4,NFKBIA,PDK4,PER1,SFRP1,SSTR2,STC1,TNFRSF1B,PLPP1,MALT1,ERRFI1,DDIT4,ZNF703,FBXO32
20_Member	GO Biological Processes	GO:0048545	response to steroid hormone	-5.335	-2.77088	16/348	687,799,1490,2560,3485,4734,4747,5187,6422,6752,6781,8611,10628,54206,54541,114907	KLF9,CALCR,CCN2,GABRB1,IGFBP2,NEDD4,NEFL,PER1,SFRP1,SSTR2,STC1,PLPP1,TXNIP,ERRFI1,DDIT4,FBXO32
20_Member	GO Biological Processes	GO:0071407	cellular response to organic cyclic compound	-4.85736	-2.4456	19/514	650,687,688,1393,1591,1812,2560,3673,4734,5187,6422,6495,6752,6781,8611,54206,54541,80139,114907	BMP2,KLF9,KLF5,CRHBP,CYP24A1,DRD1,GABRB1,ITGA2,NEDD4,PER1,SFRP1,SIX1,SSTR2,STC1,PLPP1,ERRFI1,DDIT4,ZNF703,FBXO32
20_Member	GO Biological Processes	GO:0031960	response to corticosteroid	-4.56186	-2.2368	10/164	687,799,1490,3485,4747,6752,6781,54206,54541,114907	KLF9,CALCR,CCN2,IGFBP2,NEFL,SSTR2,STC1,ERRFI1,DDIT4,FBXO32
20_Member	GO Biological Processes	GO:0051384	response to glucocorticoid	-4.17494	-1.96541	9/147	687,799,3485,4747,6752,6781,54206,54541,114907	KLF9,CALCR,IGFBP2,NEFL,SSTR2,STC1,ERRFI1,DDIT4,FBXO32
20_Member	GO Biological Processes	GO:0071385	cellular response to glucocorticoid stimulus	-4.15834	-1.96054	6/59	687,6752,6781,54206,54541,114907	KLF9,SSTR2,STC1,ERRFI1,DDIT4,FBXO32
20_Member	GO Biological Processes	GO:0071384	cellular response to corticosteroid stimulus	-4.03631	-1.8831	6/62	687,6752,6781,54206,54541,114907	KLF9,SSTR2,STC1,ERRFI1,DDIT4,FBXO32
20_Member	GO Biological Processes	GO:0071383	cellular response to steroid hormone stimulus	-3.70143	-1.64599	10/208	687,4734,5187,6422,6752,6781,8611,54206,54541,114907	KLF9,NEDD4,PER1,SFRP1,SSTR2,STC1,PLPP1,ERRFI1,DDIT4,FBXO32
20_Member	GO Biological Processes	GO:1901654	response to ketone	-3.17842	-1.32143	9/200	687,2560,4747,6422,10628,54206,54541,93986,114907	KLF9,GABRB1,NEFL,SFRP1,TXNIP,ERRFI1,DDIT4,FOXP2,FBXO32
20_Member	GO Biological Processes	GO:0035690	cellular response to drug	-2.71816	-1.028	12/377	388,687,1393,1812,4487,5159,6422,10276,54206,54541,94274,114907	RHOB,KLF9,CRHBP,DRD1,MSX1,PDGFRB,SFRP1,NET1,ERRFI1,DDIT4,PPP1R14A,FBXO32
20_Member	GO Biological Processes	GO:0071549	cellular response to dexamethasone stimulus	-2.23939	-0.708047	3/31	54206,54541,114907	ERRFI1,DDIT4,FBXO32
20_Member	GO Biological Processes	GO:1901655	cellular response to ketone	-2.22495	-0.697577	5/97	687,6422,54206,54541,114907	KLF9,SFRP1,ERRFI1,DDIT4,FBXO32
