# Supplementary material for: Chronic cortisol differentially impacts stem cell-derived astrocytes from major depressive disorder patients
Source: Transl Psychiatry. 2021 Nov 30;11:608. doi: 10.1038/s41398-021-01733-9 (PMC8632962; doi:10.1038/s41398-021-01733-9)
Supplement: Supplementary file 6 — Supplementary Table 6 [file 41398_2021_1733_MOESM6_ESM.xlsx]

## Sheet: ST5 HEALTHY Chron Cortisol DEGs
Gene Name	Log 2 Fold Change	P Adjusted
FKBP5	3.73922	1.86219e-64
AIM1	1.25726	6.79802e-42
ITGA10	1.95895	7.73631e-38
RAMP1	1.76087	5.0971e-22
SLCO2A1	2.61365	2.15978e-20
DDIT4	2.06727	9.79994e-20
SERPINA3	1.74446	4.5113e-18
MT2A	1.00491	7.57504e-18
SGK1	1.0334	1.12027e-16
NEBL	5.15254	1.07075e-13
NNMT	1.08169	3.33129e-13
SRGN	1.9009	5.04051e-13
KLF9	1.3623	1.42527e-12
TNFAIP3	1.09739	1.70955e-12
CEBPD	1.4632	6.77169e-12
TSC22D3	1.40418	2.92718e-10
SERPINE1	1.19733	5.49726e-10
PAPLN	2.38675	1.57419e-09
AK4	1.7106	2.2626e-09
IL1R1	1.0081	1.593e-08
C7	4.11637	1.26836e-07
BNIP3	1.06731	4.09023e-07
HIF3A	3.56502	8.1375e-07
CCND3	1.05927	2.71791e-06
CENPE	1.32269	2.73505e-06
TXNIP	1.64439	4.86314e-06
PER1	1.05522	9.5131e-06
F3	1.11522	9.83514e-06
SLC38A5	2.02114	3.93893e-05
GGT5	1.166	4.27154e-05
LYVE1	2.0766	5.05468e-05
TRAF1	1.14753	0.000142994
CMTM8	1.09282	0.000181404
CYGB	1.17774	0.000292193
CCDC68	1.03424	0.000359164
LPIN3	1.27031	0.000477069
ZBTB16	6.23601	0.000512895
IGF2	1.0342	0.000624299
DES	1.3911	0.000624299
INS-IGF2	1.03501	0.00069777
ALPL	1.91769	0.000717935
CALB1	1.30704	0.00102169
CPNE7	1.71158	0.00140406
TIMP4	1.25458	0.00170978
MAOA	2.11505	0.00217732
CXCL5	2.20943	0.00815021
AOX1	1.69361	0.00885216
PTGER2	1.34152	0.00983151
CXCL3	1.00099	0.0113081
CXCL2	1.36372	0.0113949
MT1L	1.80206	0.0163632
WNT16	1.48219	0.0169737
TNFRSF1B	1.66553	0.018867
FLJ22447	1.32135	0.0190672
CORIN	1.32551	0.0200807
PTGFR	1.44216	0.0201034
SULT1E1	4.39324	0.022542
NKAIN2	2.08621	0.0240214
STEAP1	1.37041	0.0319967
FAM160A1	1.45854	0.0329391
CPM	1.79569	0.0394766
KLRC2	1.37136	0.046672
PLXDC1	-1.27004	2.56733e-36
ADCY1	-1.93877	1.14579e-22
IGSF3	-1.17818	8.25967e-19
NTN4	-1.44619	1.58281e-18
IL11	-1.94763	2.09773e-18
ITGA11	-1.0149	2.48151e-17
B4GALNT3	-1.47327	2.65048e-16
CHRM3	-2.05091	2.59296e-15
NTRK2	-1.14616	5.60104e-15
COL6A6	-2.1099	1.81434e-14
FLRT2	-1.09912	1.0914e-13
KCNAB1	-2.51496	5.04051e-13
LIF	-1.76843	5.04051e-13
COL26A1	-1.43363	1.04832e-12
PLPPR4	-2.63895	1.07438e-11
FLT1	-2.41047	1.94494e-11
KANK4	-1.43545	3.52597e-11
SYTL5	-1.04625	3.71219e-11
OPCML	-2.44245	9.42259e-11
MEGF10	-1.04335	1.87796e-10
EFR3B	-1.21678	3.36783e-10
PER3	-1.48437	3.60514e-10
FRZB	-1.41362	3.64768e-10
F13A1	-2.19958	5.40927e-10
IRS4	-2.07735	5.41291e-10
ANOS1	-1.74977	7.02797e-10
CDH6	-1.20003	1.39909e-09
GAP43	-1.01552	1.71775e-09
POU3F2	-1.23288	2.32891e-09
PCDH17	-1.51138	3.65479e-09
LEF1	-1.41505	8.05454e-09
PNOC	-1.72963	9.29899e-09
TNC	-1.23101	1.13557e-08
BCL2A1	-1.44412	1.22143e-08
RASL11B	-2.34061	1.8433e-08
COL22A1	-1.29503	1.8433e-08
EPHA4	-1.08337	2.75802e-08
SUCNR1	-3.00412	2.89317e-08
ANO4	-1.63557	3.88635e-08
PCDH11X	-1.95911	3.99473e-08
ITGA8	-1.39161	7.74198e-08
INHBA	-1.30362	1.62132e-07
SHISA2	-1.18442	1.62132e-07
ADAMTS16	-1.55155	2.37531e-07
CCKAR	-1.78982	2.39977e-07
PTGS2	-1.3392	2.39977e-07
DACT1	-1.18909	3.02323e-07
SCUBE3	-1.22585	3.02323e-07
ITGA9	-1.51176	4.14091e-07
NOS1	-1.6419	9.30887e-07
FSTL5	-1.84738	1.1057e-06
PRKG1	-1.08077	1.34254e-06
DIRC3	-1.58158	1.41205e-06
SLC37A1	-1.31108	2.21025e-06
MAP3K7CL	-1.54092	4.30368e-06
NCKAP5	-2.0506	4.7139e-06
MN1	-1.33636	7.33093e-06
ZMAT4	-1.52983	8.58445e-06
KIRREL3	-1.50309	1.32581e-05
AHRR	-1.08316	1.55675e-05
EPHA5	-1.03346	1.55705e-05
KIAA1324	-2.47115	1.98952e-05
COL2A1	-1.44773	2.68798e-05
DRAXIN	-1.19042	3.01792e-05
HBEGF	-1.25497	8.66992e-05
SYNDIG1	-1.14832	9.08492e-05
TSHZ2	-1.07011	0.00010932
NELL2	-1.37539	0.000117195
STOX2	-1.10977	0.000124027
FGG	-2.00905	0.000142994
NTRK3	-1.53439	0.0001511
MAMLD1	-1.65195	0.000157104
NKD2	-1.7109	0.000194459
ADGRG1	-1.8028	0.000219326
RGS6	-1.29688	0.000231493
ST6GAL2	-1.60692	0.000232158
FAM84B	-1.21318	0.000249038
RGS5	-1.16776	0.000256441
SDK2	-1.10933	0.000258959
CCL7	-1.99816	0.000270037
CD24	-1.5471	0.000288279
KCNK9	-1.84315	0.000316132
TLL1	-1.63536	0.000330685
THBD	-1.08313	0.000348665
GCH1	-1.0556	0.000408665
CYP24A1	-2.59931	0.000428191
LRRTM3	-2.20497	0.000428347
IL1B	-2.23034	0.000436728
CCL11	-1.88986	0.000449542
MMP9	-1.86611	0.000452431
WSCD1	-1.25395	0.000467396
TMEM132B	-1.25896	0.000478061
ADAMTS4	-1.15547	0.000509948
LYPD1	-1.02074	0.000557057
SLC7A7	-1.09194	0.000585184
ANO1	-1.63314	0.000625047
PGF	-1.0626	0.00063831
CASS4	-1.01895	0.000652089
SCN3A	-1.44466	0.000661457
CIART	-1.05502	0.000753043
DIRAS3	-1.03877	0.000773875
CCL2	-1.43231	0.000818741
DLK1	-1.41942	0.000836072
PCK1	-2.31384	0.000863011
MAP7	-1.41434	0.000870026
REEP1	-2.25543	0.000980198
CCDC129	-1.7001	0.000994406
DAZL	-1.8253	0.00112777
PXDNL	-1.21632	0.00115342
MMP17	-1.37835	0.00125664
FGF1	-1.08309	0.00137562
VWC2	-1.74394	0.00137963
MMP1	-1.29729	0.00139536
LRRC15	-1.85186	0.00152175
CD274	-1.24199	0.00164423
PTCHD1	-1.87191	0.00173126
GRIN2A	-1.18912	0.00173623
CD101	-1.55227	0.00180328
PLPPR5	-1.14196	0.00199064
SPINT2	-1.01954	0.00199064
PCDH1	-1.268	0.0020475
KLF2	-1.26249	0.00212186
CRHBP	-1.8914	0.00222781
LDLRAD4	-1.01907	0.00249332
SLC35F1	-1.33387	0.00267592
FREM2	-1.11199	0.00268963
GRIA4	-1.40148	0.0028207
C3orf80	-2.53483	0.00289912
EPHB3	-1.00155	0.00317265
ANKS1B	-1.18022	0.003231
FIBCD1	-1.52799	0.00337684
TMEM178A	-1.63406	0.00387365
GPR84	-2.39278	0.00389646
P2RY14	-2.41736	0.0039225
PTHLH	-1.038	0.0039225
ADCY2	-1.25641	0.00395555
CACNG4	-1.55516	0.0040589
RAB39B	-1.30157	0.00449576
FGB	-2.4359	0.00458273
TNFSF15	-1.22974	0.00464967
ZP4	-2.93002	0.00476565
LIPK	-3.24326	0.00520668
AGAP2	-1.03991	0.00587891
IL1A	-3.14697	0.00597505
ERBB4	-1.32648	0.00597506
TSPAN18	-1.19602	0.00601078
PRND	-2.54598	0.0077474
NXPH4	-2.1647	0.00774864
BMP7	-1.04103	0.00855729
AMZ1	-2.55975	0.00885681
FCER1G	-1.88783	0.0099702
GBX2	-1.21914	0.0100799
NGEF	-1.39577	0.0102379
PLN	-1.5591	0.0103646
CHST8	-1.0711	0.0106563
SERTM1	-1.3134	0.0110101
PTPRT	-2.77038	0.0113258
LGR5	-1.4672	0.0113889
CYTIP	-1.75421	0.0122235
SUSD4	-2.98754	0.0125488
TMOD1	-1.60239	0.0125488
CDH23	-1.71261	0.0126563
SOX6	-1.28101	0.0130214
EDN1	-2.35376	0.0135355
PREX2	-1.13806	0.0141226
EFHD1	-1.70049	0.0142197
SHISA9	-2.72549	0.0144127
GRIK3	-2.29706	0.0147916
PCSK6	-2.07492	0.0150504
ABCG2	-1.74859	0.0151365
PPP1R14C	-1.26195	0.0158572
SELL	-1.17748	0.0163733
RAB11FIP4	-1.60546	0.0164259
GPM6A	-1.07443	0.0167679
LAMP5	-2.41957	0.0175999
PODXL	-1.10326	0.0180931
SYT17	-1.28541	0.0181965
CNKSR2	-1.1935	0.0183256
ADGRV1	-1.00239	0.0192162
GDF10	-1.04204	0.0198575
EGR2	-1.65032	0.0207398
ZFPM1	-1.07763	0.0211891
SCUBE1	-2.10212	0.0213958
NKD1	-1.00213	0.0224471
EFNA2	-1.16167	0.0235913
GRID1	-1.54517	0.0236129
DKK1	-1.08216	0.0239307
INA	-1.22672	0.0242048
RRAGD	-1.40485	0.0242978
SIRPB1	-2.70571	0.0242978
CLIC5	-1.32858	0.0248888
CRLF1	-1.24719	0.0252208
HAP1	-1.58842	0.0252456
RASEF	-1.36866	0.0256571
ARHGAP36	-2.59147	0.0261921
ALX4	-1.88377	0.0263941
ECEL1	-2.20602	0.0272762
FGF12	-1.34199	0.0274243
DCSTAMP	-1.59303	0.0274936
GATA6	-1.02836	0.0276931
HLA-DQB1	-1.25559	0.0288079
KIAA1456	-1.13771	0.0290601
LRRTM4	-2.30797	0.0305445
CAMK1G	-2.15657	0.0317705
SLC16A6	-1.50385	0.0338914
BMP6	-1.03186	0.0339423
ISM1	-1.47068	0.0344778
SLC16A14	-1.12369	0.0356269
TTC9	-1.04667	0.0361698
IL21R	-1.08353	0.0374289
SLITRK1	-1.05178	0.0400918
MMP11	-1.06869	0.0435709
CECR6	-2.14405	0.0438461
KCNIP4-IT1	-1.65881	0.0444898
NEK10	-1.01847	0.0444898
TMEM132D	-1.15105	0.0445178
IL10	-1.11017	0.0459922
KIT	-1.56798	0.0461897
FNDC1	-1.66827	0.0468152
SV2C	-2.90297	0.0472597
