# Supplementary material for: Chronic cortisol differentially impacts stem cell-derived astrocytes from major depressive disorder patients
Source: Transl Psychiatry. 2021 Nov 30;11:608. doi: 10.1038/s41398-021-01733-9 (PMC8632962; doi:10.1038/s41398-021-01733-9)
Supplement: Supplementary file 7 — Supplementary Table 7 [file 41398_2021_1733_MOESM7_ESM.xlsx]

## Sheet: ST6 MDD Chronic Cortisol DEGs
Gene Name	Log 2 Fold Change	P Adjusted
FKBP5	3.32963	8.92796e-74
NEBL	4.6003	1.71331e-68
CCND3	1.2351	3.28141e-40
ITGA10	1.59424	1.00859e-30
RAMP1	1.38238	7.26824e-29
COL11A1	1.32249	1.2713e-24
TXNIP	1.87437	3.54827e-21
ZBTB16	8.0133	5.23997e-18
SLCO2A1	2.21515	1.15078e-17
KLF9	1.58956	3.19233e-17
TSC22D3	1.23314	1.61316e-15
MT2A	1.18072	1.03597e-14
SRGN	1.84597	2.50114e-14
CEBPD	1.61151	2.78042e-14
AOX1	2.6976	2.81612e-14
TRNP1	1.15389	2.98058e-14
SERPINE1	1.42075	4.05745e-14
PAPLN	2.05514	7.1134e-14
DNAJB4	1.04335	1.53678e-13
DDIT4	2.50623	3.99034e-13
MYC	1.11655	5.59847e-13
TCN2	1.19775	5.7443e-13
SULT1E1	4.77728	3.15917e-12
HIF3A	2.66847	4.58715e-12
SERPINA3	1.57591	5.73108e-12
CXCL5	2.82204	2.41463e-11
STEAP4	2.76809	3.42806e-11
ALPL	2.11645	3.69563e-11
DES	1.1965	1.47369e-10
LPIN3	1.21268	2.5002e-10
GCNT1	1.37076	2.92959e-10
C7	3.29094	3.32303e-10
MT1L	2.49564	3.50797e-10
TIMP4	1.35682	1.00962e-09
DCN	1.04496	1.03978e-09
MAOA	1.86925	1.0889e-09
PTGFR	1.70408	1.34523e-09
AK4	1.4447	6.85007e-09
OLAH	3.70418	9.74281e-09
CPNE7	2.03555	1.61607e-08
SLC7A2	1.44024	1.80924e-08
LYVE1	2.13756	1.93188e-08
PCBP3	1.09393	3.62774e-08
FMO1	2.27015	3.8879e-08
PTGDR2	2.85982	4.59858e-08
GGT5	1.66156	6.97534e-08
F3	1.20847	1.00142e-07
SLC38A4	2.11844	1.62507e-07
MATN3	1.1484	2.01247e-07
MTMR7	1.49696	2.56564e-07
MFAP5	1.17913	4.7706e-07
CPM	2.74647	7.53167e-07
ABCA6	1.8772	7.59067e-07
CXCL2	2.2798	7.83127e-07
EVA1C	1.33128	1.12762e-06
AIM1	1.3599	1.19778e-06
LINC02015	1.88928	1.94586e-06
LINP1	2.28184	2.57184e-06
C6	3.34628	3.15154e-06
ZP1	2.83683	4.29821e-06
RGCC	1.07127	4.34142e-06
CYGB	1.63155	7.86465e-06
ADAMTSL4	1.7197	1.49295e-05
SUSD2	1.55427	2.23487e-05
CCDC68	1.2276	2.45176e-05
TNFAIP3	1.05127	2.49617e-05
TNFRSF1B	2.20613	2.49752e-05
ALDH3B1	1.02547	3.5672e-05
KLRC2	1.86997	4.40732e-05
WNT16	1.87706	4.94012e-05
SLC38A5	1.17009	6.78659e-05
FLJ22447	1.55584	0.000103213
SLC16A12	3.91518	0.00012092
MRO	2.76738	0.000128513
KLRC3	1.89158	0.000135159
RNF144A-AS1	1.00349	0.000242883
GAS6-AS2	1.61899	0.000255996
LINC00707	1.73249	0.000258232
GPM6B	1.0351	0.000318334
SCEL	1.11464	0.000401052
KLRK1	1.16759	0.00045731
PER1	1.01434	0.000466584
REPS2	1.09898	0.000501748
ST8SIA6	1.23027	0.000649594
SDPR	1.3327	0.000649594
IGF2	1.03368	0.000695591
INS-IGF2	1.0273	0.000715019
SIX2	1.73831	0.000764407
ABCC3	1.22836	0.000777361
SH3RF3-AS1	1.11927	0.00112698
C3orf36	3.07846	0.00124179
KLRC4-KLRK1	1.14475	0.00128036
FAM107A	1.98059	0.001425
POM121L9P	1.74821	0.00159677
AREG	2.1622	0.00183961
SLC6A1	1.25702	0.00199908
LINC00704	1.28948	0.00214287
PQLC2L	1.48807	0.0028411
CLEC3B	3.37892	0.00285284
GIPC2	1.95798	0.00303221
WFDC21P	1.75396	0.00304801
CACNB2	1.80787	0.00333848
KLRC4	1.25324	0.00354554
ACE	1.35163	0.00448653
UPK1B	2.94035	0.00456175
LOC105747689	1.93204	0.00461321
TM6SF1	1.34573	0.00527032
CXCL3	1.44086	0.00559959
LOC100507406	2.64735	0.00718036
PTGDS	1.49651	0.00859157
CENPE	1.05071	0.0108282
CXCL13	2.58438	0.0112795
LY6K	1.41572	0.0113683
FMO3	2.88646	0.0115982
GJB6	1.87365	0.0119385
CALB1	1.95007	0.0127343
NKAIN2	1.44016	0.0144973
KRT7	1.79026	0.0150451
RASSF6	2.57878	0.0150584
RERG	1.01723	0.0158916
INMT	1.83712	0.0168736
TMCC1-AS1	1.06369	0.0186809
DAW1	2.4743	0.0200818
HTR1B	1.11902	0.0213935
KCNA4	1.00711	0.0222342
CLCA2	1.65674	0.0233995
APOL3	1.00348	0.0273693
CADM3	1.57781	0.0330371
PDE8B	1.49123	0.0338347
SCNN1A	2.04398	0.0341429
ROS1	1.26839	0.0367135
LINC01615	1.01701	0.0393554
ACTN3	1.00917	0.0411073
LOC101927746	1.38867	0.043565
CA9	3.50208	0.047261
ABCA12	1.16875	0.0496504
TNNT2	1.6892	0.0496843
IGFBP5	-1.10145	2.2735e-33
ANOS1	-1.65853	3.0379e-26
ANO1	-1.94029	2.13629e-23
FRZB	-1.44615	8.15074e-20
EFR3B	-1.38747	1.0374e-19
TSC22D1	-1.03247	3.35898e-17
OPCML	-2.81514	3.91189e-17
ANO4	-1.79886	5.43488e-16
CD24	-1.78162	1.47133e-15
KCNAB1	-2.48767	2.16485e-15
IGSF3	-1.10459	2.75763e-15
SUCNR1	-3.70685	4.0218e-15
KIRREL3	-1.38477	7.26772e-15
COL22A1	-1.55105	1.03597e-14
TMEM130	-1.48138	2.42917e-14
CCKAR	-2.10569	1.2281e-13
SHISA2	-1.0566	3.5584e-13
ST6GAL2	-1.55107	8.07931e-13
NTN4	-1.10258	1.03652e-12
FLT1	-2.19367	1.14327e-12
RASL11B	-2.21311	2.69348e-12
ITGA8	-1.96252	4.2223e-12
CHRM3	-1.89017	1.32394e-11
DIRC3	-1.9888	1.33616e-11
KIAA1324	-2.38784	2.42159e-11
PFKFB3	-1.13218	4.30704e-11
IER3	-1.09073	6.54343e-11
DACT2	-2.52964	6.90992e-11
BMP6	-1.76378	7.41655e-11
SERTM1	-1.5763	1.11556e-10
SDK2	-1.20157	1.56046e-10
MAP3K7CL	-1.38085	2.29355e-10
SYTL5	-1.37958	4.13958e-10
LIF	-1.5162	6.43473e-10
DIRAS3	-1.15436	1.06126e-09
CDH6	-1.03983	1.15623e-09
NFATC2	-1.12399	2.43912e-09
INHBA	-1.25747	3.45665e-09
SNTB1	-1.01312	3.91582e-09
B4GALNT3	-1.64568	4.65245e-09
DACT1	-1.1855	4.86091e-09
GAP43	-1.02194	6.38597e-09
ZMAT4	-1.49644	7.17062e-09
SAMD3	-1.00472	1.02218e-08
GRIP1	-1.07165	1.34118e-08
SCUBE3	-1.16822	1.42217e-08
PLPPR4	-1.42987	2.04595e-08
CADM4	-1.00603	2.21921e-08
RRAGD	-1.42869	2.69699e-08
GRID1	-1.88246	2.70725e-08
TMOD1	-2.26264	3.07604e-08
HCN1	-2.07571	3.27785e-08
TSHZ2	-1.00071	4.66227e-08
PER3	-1.07926	5.18917e-08
CHRM2	-2.9682	5.89977e-08
IRS4	-1.64756	6.53639e-08
KIT	-1.70634	7.62573e-08
PCDH17	-1.53058	7.70567e-08
ADCY1	-1.70939	9.43541e-08
CCL2	-1.14766	9.4698e-08
BAMBI	-1.00381	1.21146e-07
CELSR2	-1.14909	1.36242e-07
SLC37A1	-1.18972	1.74142e-07
GNG3	-1.47134	2.11635e-07
RASSF10	-2.84341	2.55933e-07
SLC14A1	-1.11965	2.62009e-07
NCKAP5	-1.26162	3.02318e-07
VWC2	-1.59922	3.8428e-07
COL6A6	-1.6226	4.09564e-07
GEM	-1.02504	9.57747e-07
GRM8	-2.7639	1.05161e-06
EPHA5	-1.11692	1.16069e-06
MDGA1	-1.05117	1.17959e-06
CYP24A1	-2.39374	1.22006e-06
CD101	-1.01357	1.23967e-06
ADAMTS16	-1.16471	1.24766e-06
SLITRK1	-1.48187	1.25746e-06
KCNK9	-2.45691	1.41701e-06
DLX2	-1.01807	1.74328e-06
FAM84B	-1.23527	1.9461e-06
NRIP2	-1.38544	2.35074e-06
RNF128	-1.45468	2.82154e-06
FAIM2	-1.02363	2.83959e-06
P2RY14	-2.72323	3.106e-06
PCK1	-2.39585	3.44053e-06
ESM1	-1.47386	3.50421e-06
LIMCH1	-1.60761	3.7368e-06
LYPD1	-1.03775	3.80205e-06
IQGAP2	-1.13578	3.89413e-06
ANO3	-1.18997	4.10666e-06
ERG	-1.83564	4.10666e-06
OCLN	-1.46517	4.1407e-06
GRIA4	-1.41467	4.28885e-06
CRLF1	-1.42378	4.59091e-06
BMP7	-1.36995	4.59091e-06
MCHR1	-1.514	4.9183e-06
PNOC	-1.82329	4.92233e-06
PLXDC1	-1.1593	5.25249e-06
LUZP2	-1.82697	5.30192e-06
TNC	-1.12184	6.18711e-06
PCDH11X	-2.06514	6.28379e-06
SOX6	-1.08672	7.3109e-06
DLK1	-1.95949	8.18284e-06
TFF3	-1.02602	9.98788e-06
RGS6	-1.7716	1.1045e-05
CHST8	-1.42943	1.26307e-05
PGF	-1.45149	1.99806e-05
DKK1	-1.68016	2.16002e-05
LEF1	-1.31319	2.23487e-05
IL11	-1.7871	2.23487e-05
FAM13C	-1.0786	2.31206e-05
PPEF1	-1.21355	2.31788e-05
ZP4	-2.71854	2.69346e-05
MMP15	-1.07577	2.81047e-05
SLCO5A1	-1.2139	2.81701e-05
SPTSSB	-3.48112	2.81716e-05
STC1	-1.14472	3.24216e-05
NTRK3	-1.18944	3.37309e-05
TMEM59L	-1.14661	3.51913e-05
ZCCHC12	-1.17362	3.58133e-05
CACNG4	-1.65511	3.66595e-05
ISLR2	-1.15072	3.7791e-05
SBSPON	-1.87148	4.18983e-05
TMEM233	-2.29668	4.28353e-05
ABCG1	-1.23221	4.82934e-05
ID4	-1.05208	5.2125e-05
PCDH1	-1.46237	5.79169e-05
ADGRG1	-1.07482	5.96357e-05
CAMK1G	-1.69718	6.32287e-05
DKK2	-1.47212	7.19702e-05
DRAXIN	-1.41641	7.72543e-05
FZD8	-1.09029	7.94414e-05
MIR600HG	-1.04819	8.63437e-05
TMEM132B	-1.0727	8.89494e-05
EGFLAM	-1.13715	9.32301e-05
BHLHE40-AS1	-1.43036	0.000140501
MAMLD1	-1.19019	0.000163958
ADAMTS4	-1.27845	0.000178672
PTPRT	-1.87481	0.00018576
ITGA9	-1.51879	0.000206385
FGD5	-1.99326	0.000235419
TNN	-2.29925	0.000242883
WNT11	-1.49742	0.000249077
ARHGAP36	-2.40268	0.000255198
IL1B	-2.68986	0.000257965
KIF1A	-1.83183	0.000353895
SYT17	-1.30746	0.000372959
PRND	-2.46108	0.000396036
CERS1	-1.44203	0.000433612
CRH	-2.34594	0.000437283
BMF	-1.16432	0.000466304
LOC728084	-1.22658	0.000473217
AADAC	-2.55555	0.000560464
ADORA2A	-1.26165	0.000649594
CDH23	-1.38814	0.000649594
EPHB3	-1.14062	0.000652342
RAB39B	-1.31373	0.000673448
FCER1G	-1.44088	0.000675402
ADRA1D	-1.58117	0.000681618
ADGRF5	-1.64423	0.000710885
ADCY8	-1.65227	0.00076504
STOX2	-1.28487	0.00078637
PLA2G7	-1.26137	0.000799685
RASEF	-1.55756	0.000828305
EGR2	-1.60196	0.000840861
THSD7B	-1.74444	0.000844324
ERBB4	-1.38111	0.00084475
KCNIP4-IT1	-1.54401	0.000879582
GRM1	-1.45099	0.00088289
TLL1	-1.12186	0.00088797
SV2C	-3.02464	0.000901886
LONRF3	-1.86039	0.00106131
ECEL1	-2.47521	0.00106331
TAGLN3	-1.16089	0.00106692
SIAH3	-2.07834	0.00112505
ELFN2	-1.19806	0.00116066
C11orf87	-1.01904	0.00118849
EDN1	-1.78079	0.00121127
GRIN3A	-3.5786	0.00122372
KLHL13	-1.05991	0.0013074
SLC16A6	-1.15482	0.00155427
HS3ST5	-2.43788	0.00164073
C3orf80	-1.92542	0.00180338
NCMAP	-1.74635	0.00196448
SOCS2-AS1	-1.53352	0.00204199
FGB	-1.82148	0.00214052
SLC16A14	-1.14292	0.00214719
CNKSR2	-1.08934	0.00229638
BRINP2	-1.75835	0.00234699
B3GALT2	-1.04396	0.00238801
MGARP	-1.08674	0.00239888
C11orf96	-1.21672	0.00246392
MEGF11	-1.64837	0.00250386
RAB3C	-1.34355	0.00251289
PLPPR3	-1.15829	0.00251969
C1orf106	-1.25587	0.0025612
FIBCD1	-1.2754	0.00258283
MMP11	-1.18831	0.0027681
CHRNA9	-1.17081	0.00296064
NKD2	-1.51091	0.00298478
MPPED2	-1.97694	0.00301245
MMP9	-1.25443	0.0030165
GRIA2	-1.92391	0.00306805
ADCYAP1	-1.79784	0.00310877
LOC105370177	-1.67215	0.00313531
TSPAN2	-1.33114	0.00318836
MMP1	-1.34294	0.00332366
DLL1	-1.42748	0.00339537
DAZL	-1.20776	0.00369987
NXPH4	-1.41677	0.00378484
PDE11A	-1.81577	0.00414306
AARD	-1.06546	0.00415938
KCNIP1	-1.31572	0.00416278
SIRPB1	-2.28809	0.00428261
GPR18	-1.56612	0.00455772
FABP4	-1.09806	0.00461357
LRRTM3	-1.79704	0.00467452
SYPL2	-1.30602	0.0049711
DACH1	-1.19356	0.00523899
LINC01013	-2.75976	0.00523899
CCDC184	-1.15084	0.00542086
TRIL	-1.11469	0.00542743
NDP	-1.05597	0.00549847
CRIP1	-1.17319	0.00555306
LINC00643	-2.0925	0.00572302
EXOC3L2	-1.90474	0.00584386
LINC01592	-3.38461	0.00607098
ENTPD1	-1.06863	0.00610828
C2orf80	-1.48943	0.00651522
CA10	-2.80534	0.0066173
DNM3	-1.11331	0.00678715
IGSF1	-1.51043	0.00714918
F13A1	-1.55755	0.00841135
PI16	-2.2149	0.00847662
SLC10A4	-1.07953	0.00852396
SELE	-3.44155	0.00920487
PTCHD1	-1.01217	0.00926331
NELL1	-1.12159	0.00928955
KLHDC8A	-1.09702	0.00966012
NOS1	-2.00636	0.0102207
DUSP8	-1.36109	0.0102376
CABP7	-1.43038	0.0108537
PEG13	-1.0431	0.0110674
NINJ2	-1.62635	0.0111014
RGS5	-1.04467	0.0111021
GPR183	-1.83898	0.0111887
CRHBP	-1.51658	0.0111988
MDGA2	-1.59777	0.0115543
MT1F	-1.39667	0.0115604
ACTBL2	-1.1135	0.0120225
ACSBG1	-1.24568	0.0121055
FGF14-IT1	-1.36167	0.0121056
LOC101929555	-1.88045	0.0121396
ASIC2	-1.5565	0.012192
ABCG2	-1.10525	0.0125223
LINC01310	-3.17922	0.0128679
MMP10	-1.60896	0.0131129
CD226	-1.01464	0.0134411
BCL2A1	-1.12637	0.0135617
KCNB2	-1.21978	0.0137946
SGCZ	-1.80629	0.0140811
OTUD7A	-1.28276	0.0144151
CCL7	-1.08001	0.0147204
NGF	-1.84194	0.0148285
PLN	-1.16681	0.0153324
AMZ1	-1.29685	0.015694
LOC100132111	-1.14437	0.0157436
DBX2	-2.87155	0.0167519
PDZRN4	-1.53697	0.0167521
HOXD1	-1.66763	0.0167772
NANOS3	-1.16404	0.0168243
CYTIP	-1.17327	0.0175664
MAP6	-1.0999	0.0179066
TNRC18P1	-1.38679	0.0182158
ATP1B2	-1.04527	0.0183604
NELL2	-1.22321	0.0184065
NRN1	-1.05674	0.0184411
GDF1	-1.11662	0.0185227
CBLN2	-1.48583	0.0186225
EML5	-2.20501	0.0187108
LOC100507175	-1.82729	0.0187457
LRRC7	-1.29565	0.0187965
EFNA2	-1.17509	0.0188218
UBE2QL1	-1.77521	0.0190629
PCDH15	-1.69525	0.0199541
KANK4	-1.34168	0.0202258
PEX5L	-1.54474	0.0202725
PROM1	-1.16416	0.0205097
SLC24A3	-1.39488	0.0205349
HS6ST3	-2.92962	0.0215445
XK	-1.01486	0.0217183
ADAMTSL3	-1.77504	0.0218569
LOC101926908	-2.25746	0.022449
PLEKHH1	-1.04931	0.0232339
THBD	-1.30932	0.0233995
SHISA6	-1.08698	0.0234134
MEOX1	-1.55988	0.0246328
PLXNC1	-1.06296	0.0247073
GABRA2	-1.07285	0.0247073
CYBB	-1.70427	0.0250865
PMCH	-1.70244	0.0255983
GRIN2A	-1.03037	0.0256936
TCEAL5	-1.10716	0.0262691
CNTN6	-1.15915	0.0263395
B3GNT7	-1.15657	0.0264248
COL19A1	-1.48694	0.0271158
SNORA80B	-1.27736	0.0271274
ALK	-1.78892	0.027802
SYT16	-1.06926	0.0278609
CLEC18C	-2.07406	0.0279092
ZPLD1	-1.96594	0.0281101
LOC101928143	-1.31762	0.0291857
RASGEF1A	-1.81062	0.0292905
COL26A1	-1.42809	0.029951
CHRNA3	-1.42046	0.0302961
SCUBE1	-1.56955	0.0325978
GPR87	-1.74278	0.0326626
SHISA9	-1.86401	0.0327409
ACKR4	-1.39533	0.0328837
GDNF	-1.81269	0.033112
FAM135B	-1.60461	0.0336169
MIR155	-1.35627	0.0344934
GADL1	-1.20895	0.0355405
C2CD4B	-2.66882	0.0382054
NPTX1	-1.22693	0.0388119
BMP8B	-1.89595	0.0390203
NXPH2	-1.38158	0.0396806
DISP3	-1.29542	0.0397538
GALNTL6	-1.9929	0.0398005
GDF7	-1.21878	0.0400704
ERICH3	-1.02184	0.040271
CALY	-1.33997	0.0406546
GPRC5C	-1.10809	0.0411151
GRIK4	-1.25569	0.041503
LINC01060	-1.48931	0.0449974
NKD1	-1.1327	0.0450734
FOSB	-1.29645	0.045098
PODXL	-1.13752	0.047261
LRP2	-1.60195	0.0478143
LINC00284	-2.09231	0.0486616
CLEC2L	-1.56717	0.0486885
FAM150B	-1.36099	0.0495871
