# Supplementary material for: Chronic cortisol differentially impacts stem cell-derived astrocytes from major depressive disorder patients
Source: Transl Psychiatry. 2021 Nov 30;11:608. doi: 10.1038/s41398-021-01733-9 (PMC8632962; doi:10.1038/s41398-021-01733-9)
Supplement: Supplementary file 8 — Supplementary Table 8 [file 41398_2021_1733_MOESM8_ESM.xlsx]

## Sheet: ST7 Healthy and MDD DEG Overlap
Gene Name	Healthy	MDD
AADAC		DOWN
AARD		DOWN
ABCA12		UP
ABCA6		UP
ABCC3		UP
ABCG1		DOWN
ABCG2	DOWN	DOWN
ACE		UP
ACKR4		DOWN
ACSBG1		DOWN
ACTBL2		DOWN
ACTN3		UP
ADAMTS16	DOWN	DOWN
ADAMTS4	DOWN	DOWN
ADAMTSL3		DOWN
ADAMTSL4		UP
ADCY1	DOWN	DOWN
ADCY2	DOWN
ADCY8		DOWN
ADCYAP1		DOWN
ADGRF5		DOWN
ADGRG1	DOWN	DOWN
ADGRV1	DOWN
ADORA2A		DOWN
ADRA1D		DOWN
AGAP2	DOWN
AHRR	DOWN
AIM1	UP	UP
AK4	UP	UP
ALDH3B1		UP
ALK		DOWN
ALPL	UP	UP
ALX4	DOWN
AMZ1	DOWN	DOWN
ANKS1B	DOWN
ANO1	DOWN	DOWN
ANO3		DOWN
ANO4	DOWN	DOWN
ANOS1	DOWN	DOWN
AOX1	UP	UP
APOL3		UP
AREG		UP
ARHGAP36	DOWN	DOWN
ASIC2		DOWN
ATP1B2		DOWN
B3GALT2		DOWN
B3GNT7		DOWN
B4GALNT3	DOWN	DOWN
BAMBI		DOWN
BCL2A1	DOWN	DOWN
BHLHE40-AS1		DOWN
BMF		DOWN
BMP6	DOWN	DOWN
BMP7	DOWN	DOWN
BMP8B		DOWN
BNIP3	UP
BRINP2		DOWN
C11orf87		DOWN
C11orf96		DOWN
C1orf106		DOWN
C2CD4B		DOWN
C2orf80		DOWN
C3orf36		UP
C3orf80	DOWN	DOWN
C6		UP
C7	UP	UP
CA10		DOWN
CA9		UP
CABP7		DOWN
CACNB2		UP
CACNG4	DOWN	DOWN
CADM3		UP
CADM4		DOWN
CALB1	UP	UP
CALY		DOWN
CAMK1G	DOWN	DOWN
CASS4	DOWN
CBLN2		DOWN
CCDC129	DOWN
CCDC184		DOWN
CCDC68	UP	UP
CCKAR	DOWN	DOWN
CCL11	DOWN
CCL2	DOWN	DOWN
CCL7	DOWN	DOWN
CCND3	UP	UP
CD101	DOWN	DOWN
CD226		DOWN
CD24	DOWN	DOWN
CD274	DOWN
CDH23	DOWN	DOWN
CDH6	DOWN	DOWN
CEBPD	UP	UP
CECR6	DOWN
CELSR2		DOWN
CENPE	UP	UP
CERS1		DOWN
CHRM2		DOWN
CHRM3	DOWN	DOWN
CHRNA3		DOWN
CHRNA9		DOWN
CHST8	DOWN	DOWN
CIART	DOWN
CLCA2		UP
CLEC18C		DOWN
CLEC2L		DOWN
CLEC3B		UP
CLIC5	DOWN
CMTM8	UP
CNKSR2	DOWN	DOWN
CNTN6		DOWN
COL11A1		UP
COL19A1		DOWN
COL22A1	DOWN	DOWN
COL26A1	DOWN	DOWN
COL2A1	DOWN
COL6A6	DOWN	DOWN
CORIN	UP
CPM	UP	UP
CPNE7	UP	UP
CRH		DOWN
CRHBP	DOWN	DOWN
CRIP1		DOWN
CRLF1	DOWN	DOWN
CXCL13		UP
CXCL2	UP	UP
CXCL3	UP	UP
CXCL5	UP	UP
CYBB		DOWN
CYGB	UP	UP
CYP24A1	DOWN	DOWN
CYTIP	DOWN	DOWN
DACH1		DOWN
DACT1	DOWN	DOWN
DACT2		DOWN
DAW1		UP
DAZL	DOWN	DOWN
DBX2		DOWN
DCN		UP
DCSTAMP	DOWN
DDIT4	UP	UP
DES	UP	UP
DIRAS3	DOWN	DOWN
DIRC3	DOWN	DOWN
DISP3		DOWN
DKK1	DOWN	DOWN
DKK2		DOWN
DLK1	DOWN	DOWN
DLL1		DOWN
DLX2		DOWN
DNAJB4		UP
DNM3		DOWN
DRAXIN	DOWN	DOWN
DUSP8		DOWN
ECEL1	DOWN	DOWN
EDN1	DOWN	DOWN
EFHD1	DOWN
EFNA2	DOWN	DOWN
EFR3B	DOWN	DOWN
EGFLAM		DOWN
EGR2	DOWN	DOWN
ELFN2		DOWN
EML5		DOWN
ENTPD1		DOWN
EPHA4	DOWN
EPHA5	DOWN	DOWN
EPHB3	DOWN	DOWN
ERBB4	DOWN	DOWN
ERG		DOWN
ERICH3		DOWN
ESM1		DOWN
EVA1C		UP
EXOC3L2		DOWN
F13A1	DOWN	DOWN
F3	UP	UP
FABP4		DOWN
FAIM2		DOWN
FAM107A		UP
FAM135B		DOWN
FAM13C		DOWN
FAM150B		DOWN
FAM160A1	UP
FAM84B	DOWN	DOWN
FCER1G	DOWN	DOWN
FGB	DOWN	DOWN
FGD5		DOWN
FGF1	DOWN
FGF12	DOWN
FGF14-IT1		DOWN
FGG	DOWN
FIBCD1	DOWN	DOWN
FKBP5	UP	UP
FLJ22447	UP	UP
FLRT2	DOWN
FLT1	DOWN	DOWN
FMO1		UP
FMO3		UP
FNDC1	DOWN
FOSB		DOWN
FREM2	DOWN
FRZB	DOWN	DOWN
FSTL5	DOWN
FZD8		DOWN
GABRA2		DOWN
GADL1		DOWN
GALNTL6		DOWN
GAP43	DOWN	DOWN
GAS6-AS2		UP
GATA6	DOWN
GBX2	DOWN
GCH1	DOWN
GCNT1		UP
GDF1		DOWN
GDF10	DOWN
GDF7		DOWN
GDNF		DOWN
GEM		DOWN
GGT5	UP	UP
GIPC2		UP
GJB6		UP
GNG3		DOWN
GPM6A	DOWN
GPM6B		UP
GPR18		DOWN
GPR183		DOWN
GPR84	DOWN
GPR87		DOWN
GPRC5C		DOWN
GRIA2		DOWN
GRIA4	DOWN	DOWN
GRID1	DOWN	DOWN
GRIK3	DOWN
GRIK4		DOWN
GRIN2A	DOWN	DOWN
GRIN3A		DOWN
GRIP1		DOWN
GRM1		DOWN
GRM8		DOWN
HAP1	DOWN
HBEGF	DOWN
HCN1		DOWN
HIF3A	UP	UP
HLA-DQB1	DOWN
HOXD1		DOWN
HS3ST5		DOWN
HS6ST3		DOWN
HTR1B		UP
ID4		DOWN
IER3		DOWN
IGF2	UP	UP
IGFBP5		DOWN
IGSF1		DOWN
IGSF3	DOWN	DOWN
IL10	DOWN
IL11	DOWN	DOWN
IL1A	DOWN
IL1B	DOWN	DOWN
IL1R1	UP
IL21R	DOWN
INA	DOWN
INHBA	DOWN	DOWN
INMT		UP
INS-IGF2	UP	UP
IQGAP2		DOWN
IRS4	DOWN	DOWN
ISLR2		DOWN
ISM1	DOWN
ITGA10	UP	UP
ITGA11	DOWN
ITGA8	DOWN	DOWN
ITGA9	DOWN	DOWN
KANK4	DOWN	DOWN
KCNA4		UP
KCNAB1	DOWN	DOWN
KCNB2		DOWN
KCNIP1		DOWN
KCNIP4-IT1	DOWN	DOWN
KCNK9	DOWN	DOWN
KIAA1324	DOWN	DOWN
KIAA1456	DOWN
KIF1A		DOWN
KIRREL3	DOWN	DOWN
KIT	DOWN	DOWN
KLF2	DOWN
KLF9	UP	UP
KLHDC8A		DOWN
KLHL13		DOWN
KLRC2	UP	UP
KLRC3		UP
KLRC4		UP
KLRC4-KLRK1		UP
KLRK1		UP
KRT7		UP
LAMP5	DOWN
LDLRAD4	DOWN
LEF1	DOWN	DOWN
LGR5	DOWN
LIF	DOWN	DOWN
LIMCH1		DOWN
LINC00284		DOWN
LINC00643		DOWN
LINC00704		UP
LINC00707		UP
LINC01013		DOWN
LINC01060		DOWN
LINC01310		DOWN
LINC01592		DOWN
LINC01615		UP
LINC02015		UP
LINP1		UP
LIPK	DOWN
LOC100132111		DOWN
LOC100507175		DOWN
LOC100507406		UP
LOC101926908		DOWN
LOC101927746		UP
LOC101928143		DOWN
LOC101929555		DOWN
LOC105370177		DOWN
LOC105747689		UP
LOC728084		DOWN
LONRF3		DOWN
LPIN3	UP	UP
LRP2		DOWN
LRRC15	DOWN
LRRC7		DOWN
LRRTM3	DOWN	DOWN
LRRTM4	DOWN
LUZP2		DOWN
LY6K		UP
LYPD1	DOWN	DOWN
LYVE1	UP	UP
MAMLD1	DOWN	DOWN
MAOA	UP	UP
MAP3K7CL	DOWN	DOWN
MAP6		DOWN
MAP7	DOWN
MATN3		UP
MCHR1		DOWN
MDGA1		DOWN
MDGA2		DOWN
MEGF10	DOWN
MEGF11		DOWN
MEOX1		DOWN
MFAP5		UP
MGARP		DOWN
MIR155		DOWN
MIR600HG		DOWN
MMP1	DOWN	DOWN
MMP10		DOWN
MMP11	DOWN	DOWN
MMP15		DOWN
MMP17	DOWN
MMP9	DOWN	DOWN
MN1	DOWN
MPPED2		DOWN
MRO		UP
MT1F		DOWN
MT1L	UP	UP
MT2A	UP	UP
MTMR7		UP
MYC		UP
NANOS3		DOWN
NCKAP5	DOWN	DOWN
NCMAP		DOWN
NDP		DOWN
NEBL	UP	UP
NEK10	DOWN
NELL1		DOWN
NELL2	DOWN	DOWN
NFATC2		DOWN
NGEF	DOWN
NGF		DOWN
NINJ2		DOWN
NKAIN2	UP	UP
NKD1	DOWN	DOWN
NKD2	DOWN	DOWN
NNMT	UP
NOS1	DOWN	DOWN
NPTX1		DOWN
NRIP2		DOWN
NRN1		DOWN
NTN4	DOWN	DOWN
NTRK2	DOWN
NTRK3	DOWN	DOWN
NXPH2		DOWN
NXPH4	DOWN	DOWN
OCLN		DOWN
OLAH		UP
OPCML	DOWN	DOWN
OTUD7A		DOWN
P2RY14	DOWN	DOWN
PAPLN	UP	UP
PCBP3		UP
PCDH1	DOWN	DOWN
PCDH11X	DOWN	DOWN
PCDH15		DOWN
PCDH17	DOWN	DOWN
PCK1	DOWN	DOWN
PCSK6	DOWN
PDE11A		DOWN
PDE8B		UP
PDZRN4		DOWN
PEG13		DOWN
PER1	UP	UP
PER3	DOWN	DOWN
PEX5L		DOWN
PFKFB3		DOWN
PGF	DOWN	DOWN
PI16		DOWN
PLA2G7		DOWN
PLEKHH1		DOWN
PLN	DOWN	DOWN
PLPPR3		DOWN
PLPPR4	DOWN	DOWN
PLPPR5	DOWN
PLXDC1	DOWN	DOWN
PLXNC1		DOWN
PMCH		DOWN
PNOC	DOWN	DOWN
PODXL	DOWN	DOWN
POM121L9P		UP
POU3F2	DOWN
PPEF1		DOWN
PPP1R14C	DOWN
PQLC2L		UP
PREX2	DOWN
PRKG1	DOWN
PRND	DOWN	DOWN
PROM1		DOWN
PTCHD1	DOWN	DOWN
PTGDR2		UP
PTGDS		UP
PTGER2	UP
PTGFR	UP	UP
PTGS2	DOWN
PTHLH	DOWN
PTPRT	DOWN	DOWN
PXDNL	DOWN
RAB11FIP4	DOWN
RAB39B	DOWN	DOWN
RAB3C		DOWN
RAMP1	UP	UP
RASEF	DOWN	DOWN
RASGEF1A		DOWN
RASL11B	DOWN	DOWN
RASSF10		DOWN
RASSF6		UP
REEP1	DOWN
REPS2		UP
RERG		UP
RGCC		UP
RGS5	DOWN	DOWN
RGS6	DOWN	DOWN
RNF128		DOWN
RNF144A-AS1		UP
ROS1		UP
RRAGD	DOWN	DOWN
SAMD3		DOWN
SBSPON		DOWN
SCEL		UP
SCN3A	DOWN
SCNN1A		UP
SCUBE1	DOWN	DOWN
SCUBE3	DOWN	DOWN
SDK2	DOWN	DOWN
SDPR		UP
SELE		DOWN
SELL	DOWN
SERPINA3	UP	UP
SERPINE1	UP	UP
SERTM1	DOWN	DOWN
SGCZ		DOWN
SGK1	UP
SH3RF3-AS1		UP
SHISA2	DOWN	DOWN
SHISA6		DOWN
SHISA9	DOWN	DOWN
SIAH3		DOWN
SIRPB1	DOWN	DOWN
SIX2		UP
SLC10A4		DOWN
SLC14A1		DOWN
SLC16A12		UP
SLC16A14	DOWN	DOWN
SLC16A6	DOWN	DOWN
SLC24A3		DOWN
SLC35F1	DOWN
SLC37A1	DOWN	DOWN
SLC38A4		UP
SLC38A5	UP	UP
SLC6A1		UP
SLC7A2		UP
SLC7A7	DOWN
SLCO2A1	UP	UP
SLCO5A1		DOWN
SLITRK1	DOWN	DOWN
SNORA80B		DOWN
SNTB1		DOWN
SOCS2-AS1		DOWN
SOX6	DOWN	DOWN
SPINT2	DOWN
SPTSSB		DOWN
SRGN	UP	UP
ST6GAL2	DOWN	DOWN
ST8SIA6		UP
STC1		DOWN
STEAP1	UP
STEAP4		UP
STOX2	DOWN	DOWN
SUCNR1	DOWN	DOWN
SULT1E1	UP	UP
SUSD2		UP
SUSD4	DOWN
SV2C	DOWN	DOWN
SYNDIG1	DOWN
SYPL2		DOWN
SYT16		DOWN
SYT17	DOWN	DOWN
SYTL5	DOWN	DOWN
TAGLN3		DOWN
TCEAL5		DOWN
TCN2		UP
TFF3		DOWN
THBD	DOWN	DOWN
THSD7B		DOWN
TIMP4	UP	UP
TLL1	DOWN	DOWN
TM6SF1		UP
TMCC1-AS1		UP
TMEM130		DOWN
TMEM132B	DOWN	DOWN
TMEM132D	DOWN
TMEM178A	DOWN
TMEM233		DOWN
TMEM59L		DOWN
TMOD1	DOWN	DOWN
TNC	DOWN	DOWN
TNFAIP3	UP	UP
TNFRSF1B	UP	UP
TNFSF15	DOWN
TNN		DOWN
TNNT2		UP
TNRC18P1		DOWN
TRAF1	UP
TRIL		DOWN
TRNP1		UP
TSC22D1		DOWN
TSC22D3	UP	UP
TSHZ2	DOWN	DOWN
TSPAN18	DOWN
TSPAN2		DOWN
TTC9	DOWN
TXNIP	UP	UP
UBE2QL1		DOWN
UPK1B		UP
VWC2	DOWN	DOWN
WFDC21P		UP
WNT11		DOWN
WNT16	UP	UP
WSCD1	DOWN
XK		DOWN
ZBTB16	UP	UP
ZCCHC12		DOWN
ZFPM1	DOWN
ZMAT4	DOWN	DOWN
ZP1		UP
ZP4	DOWN	DOWN
ZPLD1		DOWN
