# Supplementary material for: Chronic cortisol differentially impacts stem cell-derived astrocytes from major depressive disorder patients
Source: Transl Psychiatry. 2021 Nov 30;11:608. doi: 10.1038/s41398-021-01733-9 (PMC8632962; doi:10.1038/s41398-021-01733-9)
Supplement: Supplementary file 9 — Supplementary Table 9 [file 41398_2021_1733_MOESM9_ESM.xlsx]

## Sheet: ST8 Shared HealthyMDD (192) GO
GroupID	Category	Term	Description	LogP	Log(q-value)	InTerm_InList	Genes	Symbols
1_Summary	Canonical Pathways	M5885	NABA MATRISOME ASSOCIATED	-16.005	-11.6587	32/751	12,654,655,1393,2162,2487,2920,2921,3481,3553,3589,3624,3976,4312,4318,4320,5054,5228,6347,6354,6374,7079,7092,9244,9507,51384,57125,80274,170690,222663,375567,723961	SERPINA3,BMP6,BMP7,CRHBP,F13A1,FRZB,CXCL2,CXCL3,IGF2,IL1B,IL11,INHBA,LIF,MMP1,MMP9,MMP11,SERPINE1,PGF,CCL2,CCL7,CXCL5,TIMP4,TLL1,CRLF1,ADAMTS4,WNT16,PLXDC1,SCUBE1,ADAMTS16,SCUBE3,VWC2,INS-IGF2
1_Member	Canonical Pathways	M5885	NABA MATRISOME ASSOCIATED	-16.005	-11.6587	32/751	12,654,655,1393,2162,2487,2920,2921,3481,3553,3589,3624,3976,4312,4318,4320,5054,5228,6347,6354,6374,7079,7092,9244,9507,51384,57125,80274,170690,222663,375567,723961	SERPINA3,BMP6,BMP7,CRHBP,F13A1,FRZB,CXCL2,CXCL3,IGF2,IL1B,IL11,INHBA,LIF,MMP1,MMP9,MMP11,SERPINE1,PGF,CCL2,CCL7,CXCL5,TIMP4,TLL1,CRLF1,ADAMTS4,WNT16,PLXDC1,SCUBE1,ADAMTS16,SCUBE3,VWC2,INS-IGF2
1_Member	Canonical Pathways	M5883	NABA SECRETED FACTORS	-13.5797	-9.53445	21/343	654,655,1393,2487,2920,2921,3481,3553,3589,3624,3976,5228,6347,6354,6374,9244,51384,80274,222663,375567,723961	BMP6,BMP7,CRHBP,FRZB,CXCL2,CXCL3,IGF2,IL1B,IL11,INHBA,LIF,PGF,CCL2,CCL7,CXCL5,CRLF1,WNT16,SCUBE1,SCUBE3,VWC2,INS-IGF2
2_Summary	Reactome Gene Sets	R-HSA-1474244	Extracellular matrix organization	-12.5589	-8.68974	19/301	655,2244,3371,3680,4312,4318,4320,5054,7092,8515,8516,9507,59277,80274,131873,136227,169044,170690,222663,7133,89932,12,2162,7079,7111,22943,54541,344148,114757	BMP7,FGB,TNC,ITGA9,MMP1,MMP9,MMP11,SERPINE1,TLL1,ITGA10,ITGA8,ADAMTS4,NTN4,SCUBE1,COL6A6,COL26A1,COL22A1,ADAMTS16,SCUBE3,TNFRSF1B,PAPLN,SERPINA3,F13A1,TIMP4,TMOD1,DKK1,DDIT4,NCKAP5,CYGB
2_Member	Reactome Gene Sets	R-HSA-1474244	Extracellular matrix organization	-12.5589	-8.68974	19/301	655,2244,3371,3680,4312,4318,4320,5054,7092,8515,8516,9507,59277,80274,131873,136227,169044,170690,222663	BMP7,FGB,TNC,ITGA9,MMP1,MMP9,MMP11,SERPINE1,TLL1,ITGA10,ITGA8,ADAMTS4,NTN4,SCUBE1,COL6A6,COL26A1,COL22A1,ADAMTS16,SCUBE3
2_Member	GO Biological Processes	GO:0030198	extracellular matrix organization	-9.5507	-6.20156	18/397	2244,3371,3680,4312,4318,4320,5054,7092,7133,8515,8516,9507,59277,80274,89932,169044,170690,222663	FGB,TNC,ITGA9,MMP1,MMP9,MMP11,SERPINE1,TLL1,TNFRSF1B,ITGA10,ITGA8,ADAMTS4,NTN4,SCUBE1,PAPLN,COL22A1,ADAMTS16,SCUBE3
2_Member	GO Biological Processes	GO:0043062	extracellular structure organization	-9.40727	-6.10241	19/458	655,2244,3371,3680,4312,4318,4320,5054,7092,7133,8515,8516,9507,59277,80274,89932,169044,170690,222663	BMP7,FGB,TNC,ITGA9,MMP1,MMP9,MMP11,SERPINE1,TLL1,TNFRSF1B,ITGA10,ITGA8,ADAMTS4,NTN4,SCUBE1,PAPLN,COL22A1,ADAMTS16,SCUBE3
2_Member	Reactome Gene Sets	R-HSA-1474228	Degradation of the extracellular matrix	-7.35909	-4.46981	10/140	4312,4318,4320,7092,9507,80274,131873,136227,170690,222663	MMP1,MMP9,MMP11,TLL1,ADAMTS4,SCUBE1,COL6A6,COL26A1,ADAMTS16,SCUBE3
2_Member	GO Biological Processes	GO:0022617	extracellular matrix disassembly	-5.7971	-3.17513	7/83	4312,4318,4320,7092,9507,80274,222663	MMP1,MMP9,MMP11,TLL1,ADAMTS4,SCUBE1,SCUBE3
2_Member	Canonical Pathways	M3468	NABA ECM REGULATORS	-5.24365	-2.77854	10/238	12,2162,4312,4318,4320,5054,7079,7092,9507,170690	SERPINA3,F13A1,MMP1,MMP9,MMP11,SERPINE1,TIMP4,TLL1,ADAMTS4,ADAMTS16
2_Member	Reactome Gene Sets	R-HSA-1442490	Collagen degradation	-4.12322	-2.00485	5/64	4312,4318,4320,131873,136227	MMP1,MMP9,MMP11,COL6A6,COL26A1
2_Member	Reactome Gene Sets	R-HSA-1592389	Activation of Matrix Metalloproteinases	-2.84005	-1.08263	3/33	4312,4318,4320	MMP1,MMP9,MMP11
2_Member	GO Biological Processes	GO:0022411	cellular component disassembly	-2.70494	-0.985024	11/574	4312,4318,4320,7092,7111,9507,22943,54541,80274,222663,344148	MMP1,MMP9,MMP11,TLL1,TMOD1,ADAMTS4,DKK1,DDIT4,SCUBE1,SCUBE3,NCKAP5
2_Member	GO Biological Processes	GO:0030574	collagen catabolic process	-2.3972	-0.769444	3/47	4312,4318,4320	MMP1,MMP9,MMP11
2_Member	GO Biological Processes	GO:0032963	collagen metabolic process	-2.1277	-0.587626	4/113	4312,4318,4320,114757	MMP1,MMP9,MMP11,CYGB
3_Summary	GO Biological Processes	GO:0006935	chemotaxis	-12.2958	-8.61848	26/656	655,1906,1943,1959,2044,2049,2152,2207,2321,2596,2920,2921,3553,3680,3730,3815,4916,5054,5228,6347,6354,6374,51176,56670,59277,374946,7128,9289,10267,57125,64344,169044,654,7056,4318,5420	BMP7,EDN1,EFNA2,EGR2,EPHA5,EPHB3,F3,FCER1G,FLT1,GAP43,CXCL2,CXCL3,IL1B,ITGA9,ANOS1,KIT,NTRK3,SERPINE1,PGF,CCL2,CCL7,CXCL5,LEF1,SUCNR1,NTN4,DRAXIN,TNFAIP3,ADGRG1,RAMP1,PLXDC1,HIF3A,COL22A1,BMP6,THBD,MMP9,PODXL
3_Member	GO Biological Processes	GO:0006935	chemotaxis	-12.2958	-8.61848	26/656	655,1906,1943,1959,2044,2049,2152,2207,2321,2596,2920,2921,3553,3680,3730,3815,4916,5054,5228,6347,6354,6374,51176,56670,59277,374946	BMP7,EDN1,EFNA2,EGR2,EPHA5,EPHB3,F3,FCER1G,FLT1,GAP43,CXCL2,CXCL3,IL1B,ITGA9,ANOS1,KIT,NTRK3,SERPINE1,PGF,CCL2,CCL7,CXCL5,LEF1,SUCNR1,NTN4,DRAXIN
3_Member	GO Biological Processes	GO:0042330	taxis	-12.2658	-8.61848	26/658	655,1906,1943,1959,2044,2049,2152,2207,2321,2596,2920,2921,3553,3680,3730,3815,4916,5054,5228,6347,6354,6374,51176,56670,59277,374946	BMP7,EDN1,EFNA2,EGR2,EPHA5,EPHB3,F3,FCER1G,FLT1,GAP43,CXCL2,CXCL3,IL1B,ITGA9,ANOS1,KIT,NTRK3,SERPINE1,PGF,CCL2,CCL7,CXCL5,LEF1,SUCNR1,NTN4,DRAXIN
3_Member	GO Biological Processes	GO:0001525	angiogenesis	-4.69579	-2.37484	15/611	1906,2049,2152,2321,3553,5054,5228,6347,7128,9289,10267,51176,57125,64344,169044	EDN1,EPHB3,F3,FLT1,IL1B,SERPINE1,PGF,CCL2,TNFAIP3,ADGRG1,RAMP1,LEF1,PLXDC1,HIF3A,COL22A1
3_Member	GO Biological Processes	GO:0032103	positive regulation of response to external stimulus	-4.65482	-2.35679	11/339	654,1906,2152,2207,3553,4916,5054,5228,6354,7056,56670	BMP6,EDN1,F3,FCER1G,IL1B,NTRK3,SERPINE1,PGF,CCL7,THBD,SUCNR1
3_Member	GO Biological Processes	GO:0050921	positive regulation of chemotaxis	-4.22451	-2.06985	7/144	1906,2152,4916,5054,5228,6354,56670	EDN1,F3,NTRK3,SERPINE1,PGF,CCL7,SUCNR1
3_Member	GO Biological Processes	GO:0040017	positive regulation of locomotion	-4.02265	-1.93167	14/621	655,1906,2152,2321,3553,3815,4318,4916,5054,5228,5420,6354,51176,56670	BMP7,EDN1,F3,FLT1,IL1B,KIT,MMP9,NTRK3,SERPINE1,PGF,PODXL,CCL7,LEF1,SUCNR1
3_Member	GO Biological Processes	GO:0048514	blood vessel morphogenesis	-3.98064	-1.91084	15/707	1906,2049,2152,2321,3553,5054,5228,6347,7128,9289,10267,51176,57125,64344,169044	EDN1,EPHB3,F3,FLT1,IL1B,SERPINE1,PGF,CCL2,TNFAIP3,ADGRG1,RAMP1,LEF1,PLXDC1,HIF3A,COL22A1
3_Member	GO Biological Processes	GO:0001568	blood vessel development	-3.95323	-1.89027	16/794	655,1906,2049,2152,2321,3553,5054,5228,6347,7128,9289,10267,51176,57125,64344,169044	BMP7,EDN1,EPHB3,F3,FLT1,IL1B,SERPINE1,PGF,CCL2,TNFAIP3,ADGRG1,RAMP1,LEF1,PLXDC1,HIF3A,COL22A1
3_Member	GO Biological Processes	GO:0030335	positive regulation of cell migration	-3.84363	-1.81125	13/567	655,1906,2152,2321,3553,3815,4318,4916,5054,5228,5420,6354,51176	BMP7,EDN1,F3,FLT1,IL1B,KIT,MMP9,NTRK3,SERPINE1,PGF,PODXL,CCL7,LEF1
3_Member	GO Biological Processes	GO:0050920	regulation of chemotaxis	-3.74502	-1.73321	8/229	1906,2152,4916,5054,5228,6347,6354,56670	EDN1,F3,NTRK3,SERPINE1,PGF,CCL2,CCL7,SUCNR1
3_Member	GO Biological Processes	GO:2000147	positive regulation of cell motility	-3.65416	-1.67897	13/593	655,1906,2152,2321,3553,3815,4318,4916,5054,5228,5420,6354,51176	BMP7,EDN1,F3,FLT1,IL1B,KIT,MMP9,NTRK3,SERPINE1,PGF,PODXL,CCL7,LEF1
3_Member	GO Biological Processes	GO:0051272	positive regulation of cellular component movement	-3.52953	-1.58981	13/611	655,1906,2152,2321,3553,3815,4318,4916,5054,5228,5420,6354,51176	BMP7,EDN1,F3,FLT1,IL1B,KIT,MMP9,NTRK3,SERPINE1,PGF,PODXL,CCL7,LEF1
3_Member	GO Biological Processes	GO:0002688	regulation of leukocyte chemotaxis	-2.79513	-1.05317	5/124	1906,5054,5228,6347,6354	EDN1,SERPINE1,PGF,CCL2,CCL7
3_Member	GO Biological Processes	GO:0002690	positive regulation of leukocyte chemotaxis	-2.37657	-0.757653	4/96	1906,5054,5228,6354	EDN1,SERPINE1,PGF,CCL7
3_Member	GO Biological Processes	GO:1904018	positive regulation of vasculature development	-2.25882	-0.6808	6/235	2152,2321,3553,3815,5054,5228	F3,FLT1,IL1B,KIT,SERPINE1,PGF
3_Member	GO Biological Processes	GO:0032757	positive regulation of interleukin-8 production	-2.22764	-0.658081	3/54	2152,3553,5054	F3,IL1B,SERPINE1
3_Member	KEGG Pathway	hsa04066	HIF-1 signaling pathway	-2.05021	-0.530673	4/119	1906,2152,2321,5054	EDN1,F3,FLT1,SERPINE1
4_Summary	GO Biological Processes	GO:0071396	cellular response to lipid	-10.7637	-7.19565	23/590	107,654,655,687,1393,1591,1906,2920,2921,3371,3553,3624,4916,5054,5105,5187,5737,6347,6374,7128,7133,51176,54541,896,1131,2244,3481,3815,5228,8471,10267,64900,116372,249,10628,205,4842,64344,114757,100133941	ADCY1,BMP6,BMP7,KLF9,CRHBP,CYP24A1,EDN1,CXCL2,CXCL3,TNC,IL1B,INHBA,NTRK3,SERPINE1,PCK1,PER1,PTGFR,CCL2,CXCL5,TNFAIP3,TNFRSF1B,LEF1,DDIT4,CCND3,CHRM3,FGB,IGF2,KIT,PGF,IRS4,RAMP1,LPIN3,LYPD1,ALPL,TXNIP,AK4,NOS1,HIF3A,CYGB,CD24
4_Member	GO Biological Processes	GO:0071396	cellular response to lipid	-10.7637	-7.19565	23/590	107,654,655,687,1393,1591,1906,2920,2921,3371,3553,3624,4916,5054,5105,5187,5737,6347,6374,7128,7133,51176,54541	ADCY1,BMP6,BMP7,KLF9,CRHBP,CYP24A1,EDN1,CXCL2,CXCL3,TNC,IL1B,INHBA,NTRK3,SERPINE1,PCK1,PER1,PTGFR,CCL2,CXCL5,TNFAIP3,TNFRSF1B,LEF1,DDIT4
4_Member	GO Biological Processes	GO:0032870	cellular response to hormone stimulus	-9.54781	-6.20156	23/680	107,655,687,896,1131,1393,1906,2244,3371,3481,3553,3624,3815,5105,5187,5228,5737,8471,10267,51176,54541,64900,116372	ADCY1,BMP7,KLF9,CCND3,CHRM3,CRHBP,EDN1,FGB,TNC,IGF2,IL1B,INHBA,KIT,PCK1,PER1,PGF,PTGFR,IRS4,RAMP1,LEF1,DDIT4,LPIN3,LYPD1
4_Member	GO Biological Processes	GO:0071407	cellular response to organic cyclic compound	-5.58786	-2.99748	15/514	107,249,655,687,1393,1591,1906,3371,3553,3624,5105,5187,6347,51176,54541	ADCY1,ALPL,BMP7,KLF9,CRHBP,CYP24A1,EDN1,TNC,IL1B,INHBA,PCK1,PER1,CCL2,LEF1,DDIT4
4_Member	GO Biological Processes	GO:0048545	response to steroid hormone	-4.55065	-2.2943	11/348	249,654,655,687,1906,4916,5105,5187,10628,51176,54541	ALPL,BMP6,BMP7,KLF9,EDN1,NTRK3,PCK1,PER1,TXNIP,LEF1,DDIT4
4_Member	GO Biological Processes	GO:0051384	response to glucocorticoid	-4.1679	-2.03224	7/147	249,654,687,1906,4916,5105,54541	ALPL,BMP6,KLF9,EDN1,NTRK3,PCK1,DDIT4
4_Member	GO Biological Processes	GO:0031960	response to corticosteroid	-3.87053	-1.82963	7/164	249,654,687,1906,4916,5105,54541	ALPL,BMP6,KLF9,EDN1,NTRK3,PCK1,DDIT4
4_Member	GO Biological Processes	GO:0001666	response to hypoxia	-3.73622	-1.73041	10/359	205,655,1906,4842,5105,5228,54541,64344,114757,100133941	AK4,BMP7,EDN1,NOS1,PCK1,PGF,DDIT4,HIF3A,CYGB,CD24
4_Member	GO Biological Processes	GO:0036293	response to decreased oxygen levels	-3.62192	-1.65768	10/371	205,655,1906,4842,5105,5228,54541,64344,114757,100133941	AK4,BMP7,EDN1,NOS1,PCK1,PGF,DDIT4,HIF3A,CYGB,CD24
4_Member	GO Biological Processes	GO:0070482	response to oxygen levels	-3.39837	-1.4984	10/396	205,655,1906,4842,5105,5228,54541,64344,114757,100133941	AK4,BMP7,EDN1,NOS1,PCK1,PGF,DDIT4,HIF3A,CYGB,CD24
4_Member	GO Biological Processes	GO:0071383	cellular response to steroid hormone stimulus	-3.24422	-1.38793	7/208	655,687,1906,5105,5187,51176,54541	BMP7,KLF9,EDN1,PCK1,PER1,LEF1,DDIT4
4_Member	GO Biological Processes	GO:0071385	cellular response to glucocorticoid stimulus	-3.15546	-1.32375	4/59	687,1906,5105,54541	KLF9,EDN1,PCK1,DDIT4
4_Member	GO Biological Processes	GO:0071384	cellular response to corticosteroid stimulus	-3.07394	-1.26172	4/62	687,1906,5105,54541	KLF9,EDN1,PCK1,DDIT4
4_Member	GO Biological Processes	GO:0071548	response to dexamethasone	-2.56644	-0.881046	3/41	1906,5105,54541	EDN1,PCK1,DDIT4
5_Summary	GO Biological Processes	GO:0002237	response to molecule of bacterial origin	-10.3181	-6.81697	18/356	249,654,1906,2687,2920,2921,3553,4842,5054,5105,5737,6347,6374,7056,7079,7128,7133,100133941,3976,4318,2207,2321,3680,3815,5228,6354,2244,2289,56977,4312,51176,655,3589,3624,886,1131,1393,5368,9890,9934,10267,51384,56670,10628,107,8490,9628,597,730,57829	ALPL,BMP6,EDN1,GGT5,CXCL2,CXCL3,IL1B,NOS1,SERPINE1,PCK1,PTGFR,CCL2,CXCL5,THBD,TIMP4,TNFAIP3,TNFRSF1B,CD24,LIF,MMP9,FCER1G,FLT1,ITGA9,KIT,PGF,CCL7,FGB,FKBP5,STOX2,MMP1,LEF1,BMP7,IL11,INHBA,CCKAR,CHRM3,CRHBP,PNOC,PLPPR4,P2RY14,RAMP1,WNT16,SUCNR1,TXNIP,ADCY1,RGS5,RGS6,BCL2A1,C7,ZP4
5_Member	GO Biological Processes	GO:0002237	response to molecule of bacterial origin	-10.3181	-6.81697	18/356	249,654,1906,2687,2920,2921,3553,4842,5054,5105,5737,6347,6374,7056,7079,7128,7133,100133941	ALPL,BMP6,EDN1,GGT5,CXCL2,CXCL3,IL1B,NOS1,SERPINE1,PCK1,PTGFR,CCL2,CXCL5,THBD,TIMP4,TNFAIP3,TNFRSF1B,CD24
5_Member	GO Biological Processes	GO:0032496	response to lipopolysaccharide	-9.81487	-6.37171	17/334	249,654,1906,2687,2920,2921,3553,4842,5054,5105,5737,6347,6374,7056,7079,7128,7133	ALPL,BMP6,EDN1,GGT5,CXCL2,CXCL3,IL1B,NOS1,SERPINE1,PCK1,PTGFR,CCL2,CXCL5,THBD,TIMP4,TNFAIP3,TNFRSF1B
5_Member	KEGG Pathway	ko04668	TNF signaling pathway	-8.44845	-5.18138	10/108	1906,2920,2921,3553,3976,4318,6347,6374,7128,7133	EDN1,CXCL2,CXCL3,IL1B,LIF,MMP9,CCL2,CXCL5,TNFAIP3,TNFRSF1B
5_Member	GO Biological Processes	GO:0097529	myeloid leukocyte migration	-8.30427	-5.07195	13/224	1906,2207,2321,2920,2921,3553,3680,3815,5054,5228,6347,6354,6374	EDN1,FCER1G,FLT1,CXCL2,CXCL3,IL1B,ITGA9,KIT,SERPINE1,PGF,CCL2,CCL7,CXCL5
5_Member	KEGG Pathway	hsa04668	TNF signaling pathway	-8.18183	-5.01166	10/115	1906,2920,2921,3553,3976,4318,6347,6374,7128,7133	EDN1,CXCL2,CXCL3,IL1B,LIF,MMP9,CCL2,CXCL5,TNFAIP3,TNFRSF1B
5_Member	GO Biological Processes	GO:0030595	leukocyte chemotaxis	-8.09883	-4.98302	13/233	1906,2207,2321,2920,2921,3553,3680,3815,5054,5228,6347,6354,6374	EDN1,FCER1G,FLT1,CXCL2,CXCL3,IL1B,ITGA9,KIT,SERPINE1,PGF,CCL2,CCL7,CXCL5
5_Member	GO Biological Processes	GO:0009617	response to bacterium	-7.97764	-4.91014	22/754	249,654,1906,2207,2244,2289,2687,2920,2921,3553,4842,5054,5105,5737,6347,6374,7056,7079,7128,7133,56977,100133941	ALPL,BMP6,EDN1,FCER1G,FGB,FKBP5,GGT5,CXCL2,CXCL3,IL1B,NOS1,SERPINE1,PCK1,PTGFR,CCL2,CXCL5,THBD,TIMP4,TNFAIP3,TNFRSF1B,STOX2,CD24
5_Member	KEGG Pathway	ko04657	IL-17 signaling pathway	-7.82741	-4.78218	9/93	2920,2921,3553,4312,4318,6347,6354,6374,7128	CXCL2,CXCL3,IL1B,MMP1,MMP9,CCL2,CCL7,CXCL5,TNFAIP3
5_Member	KEGG Pathway	hsa04657	IL-17 signaling pathway	-7.74553	-4.7215	9/95	2920,2921,3553,4312,4318,6347,6354,6374,7128	CXCL2,CXCL3,IL1B,MMP1,MMP9,CCL2,CCL7,CXCL5,TNFAIP3
5_Member	GO Biological Processes	GO:0060326	cell chemotaxis	-7.48145	-4.51541	14/312	1906,2207,2321,2920,2921,3553,3680,3815,5054,5228,6347,6354,6374,51176	EDN1,FCER1G,FLT1,CXCL2,CXCL3,IL1B,ITGA9,KIT,SERPINE1,PGF,CCL2,CCL7,CXCL5,LEF1
5_Member	GO Biological Processes	GO:0030593	neutrophil chemotaxis	-7.43617	-4.50489	9/103	1906,2207,2920,2921,3553,3680,6347,6354,6374	EDN1,FCER1G,CXCL2,CXCL3,IL1B,ITGA9,CCL2,CCL7,CXCL5
5_Member	KEGG Pathway	ko04060	Cytokine-cytokine receptor interaction	-7.34078	-4.46981	13/270	655,2321,2920,2921,3553,3589,3624,3815,3976,6347,6354,6374,7133	BMP7,FLT1,CXCL2,CXCL3,IL1B,IL11,INHBA,KIT,LIF,CCL2,CCL7,CXCL5,TNFRSF1B
5_Member	KEGG Pathway	hsa04060	Cytokine-cytokine receptor interaction	-7.21199	-4.38425	14/328	654,655,2321,2920,2921,3553,3589,3624,3815,3976,6347,6354,6374,7133	BMP6,BMP7,FLT1,CXCL2,CXCL3,IL1B,IL11,INHBA,KIT,LIF,CCL2,CCL7,CXCL5,TNFRSF1B
5_Member	Reactome Gene Sets	R-HSA-500792	GPCR ligand binding	-6.85029	-4.08382	16/467	886,1131,1393,1906,2920,2921,5368,5737,6347,6354,6374,9890,9934,10267,51384,56670	CCKAR,CHRM3,CRHBP,EDN1,CXCL2,CXCL3,PNOC,PTGFR,CCL2,CCL7,CXCL5,PLPPR4,P2RY14,RAMP1,WNT16,SUCNR1
5_Member	GO Biological Processes	GO:1990266	neutrophil migration	-6.76711	-4.01192	9/123	1906,2207,2920,2921,3553,3680,6347,6354,6374	EDN1,FCER1G,CXCL2,CXCL3,IL1B,ITGA9,CCL2,CCL7,CXCL5
5_Member	GO Biological Processes	GO:0071621	granulocyte chemotaxis	-6.64793	-3.92493	9/127	1906,2207,2920,2921,3553,3680,6347,6354,6374	EDN1,FCER1G,CXCL2,CXCL3,IL1B,ITGA9,CCL2,CCL7,CXCL5
5_Member	Reactome Gene Sets	R-HSA-373076	Class A/1 (Rhodopsin-like receptors)	-6.26414	-3.58064	13/335	886,1131,1906,2920,2921,5368,5737,6347,6354,6374,9890,9934,56670	CCKAR,CHRM3,EDN1,CXCL2,CXCL3,PNOC,PTGFR,CCL2,CCL7,CXCL5,PLPPR4,P2RY14,SUCNR1
5_Member	GO Biological Processes	GO:0097530	granulocyte migration	-6.01157	-3.34656	9/151	1906,2207,2920,2921,3553,3680,6347,6354,6374	EDN1,FCER1G,CXCL2,CXCL3,IL1B,ITGA9,CCL2,CCL7,CXCL5
5_Member	GO Biological Processes	GO:0050900	leukocyte migration	-5.54691	-2.97151	15/518	1906,2207,2321,2920,2921,3553,3680,3815,4312,5054,5228,6347,6354,6374,7056	EDN1,FCER1G,FLT1,CXCL2,CXCL3,IL1B,ITGA9,KIT,MMP1,SERPINE1,PGF,CCL2,CCL7,CXCL5,THBD
5_Member	GO Biological Processes	GO:0071216	cellular response to biotic stimulus	-5.11759	-2.69562	10/246	654,2920,2921,3553,5054,6347,6374,7128,7133,10628	BMP6,CXCL2,CXCL3,IL1B,SERPINE1,CCL2,CXCL5,TNFAIP3,TNFRSF1B,TXNIP
5_Member	GO Biological Processes	GO:0071222	cellular response to lipopolysaccharide	-4.87419	-2.50976	9/208	654,2920,2921,3553,5054,6347,6374,7128,7133	BMP6,CXCL2,CXCL3,IL1B,SERPINE1,CCL2,CXCL5,TNFAIP3,TNFRSF1B
5_Member	GO Biological Processes	GO:0071219	cellular response to molecule of bacterial origin	-4.64997	-2.35679	9/222	654,2920,2921,3553,5054,6347,6374,7128,7133	BMP6,CXCL2,CXCL3,IL1B,SERPINE1,CCL2,CXCL5,TNFAIP3,TNFRSF1B
5_Member	GO Biological Processes	GO:0070098	chemokine-mediated signaling pathway	-4.51082	-2.28183	6/88	1906,2920,2921,6347,6354,6374	EDN1,CXCL2,CXCL3,CCL2,CCL7,CXCL5
5_Member	Reactome Gene Sets	R-HSA-380108	Chemokine receptors bind chemokines	-4.294	-2.1119	5/59	2920,2921,6347,6354,6374	CXCL2,CXCL3,CCL2,CCL7,CXCL5
5_Member	GO Biological Processes	GO:1990868	response to chemokine	-4.27184	-2.10167	6/97	1906,2920,2921,6347,6354,6374	EDN1,CXCL2,CXCL3,CCL2,CCL7,CXCL5
5_Member	GO Biological Processes	GO:1990869	cellular response to chemokine	-4.27184	-2.10167	6/97	1906,2920,2921,6347,6354,6374	EDN1,CXCL2,CXCL3,CCL2,CCL7,CXCL5
5_Member	Reactome Gene Sets	R-HSA-375276	Peptide ligand-binding receptors	-4.13593	-2.00978	8/201	886,1906,2920,2921,5368,6347,6354,6374	CCKAR,EDN1,CXCL2,CXCL3,PNOC,CCL2,CCL7,CXCL5
5_Member	KEGG Pathway	ko04621	NOD-like receptor signaling pathway	-2.95701	-1.1766	6/170	2920,2921,3553,6347,7128,10628	CXCL2,CXCL3,IL1B,CCL2,TNFAIP3,TXNIP
5_Member	KEGG Pathway	ko04062	Chemokine signaling pathway	-2.80564	-1.05708	6/182	107,2920,2921,6347,6354,6374	ADCY1,CXCL2,CXCL3,CCL2,CCL7,CXCL5
5_Member	KEGG Pathway	hsa04621	NOD-like receptor signaling pathway	-2.75785	-1.02544	6/186	2920,2921,3553,6347,7128,10628	CXCL2,CXCL3,IL1B,CCL2,TNFAIP3,TXNIP
5_Member	Reactome Gene Sets	R-HSA-418594	G alpha (i) signalling events	-2.71183	-0.990888	9/407	107,2920,2921,5368,6374,8490,9628,9934,56670	ADCY1,CXCL2,CXCL3,PNOC,CXCL5,RGS5,RGS6,P2RY14,SUCNR1
5_Member	KEGG Pathway	hsa04062	Chemokine signaling pathway	-2.57851	-0.887396	6/202	107,2920,2921,6347,6354,6374	ADCY1,CXCL2,CXCL3,CCL2,CCL7,CXCL5
5_Member	KEGG Pathway	ko04064	NF-kappa B signaling pathway	-2.39278	-0.766689	4/95	597,2920,3553,7128	BCL2A1,CXCL2,IL1B,TNFAIP3
5_Member	GO Biological Processes	GO:0006959	humoral immune response	-2.34484	-0.741197	8/379	730,2244,2920,2921,3553,6347,6374,57829	C7,FGB,CXCL2,CXCL3,IL1B,CCL2,CXCL5,ZP4
5_Member	KEGG Pathway	hsa04064	NF-kappa B signaling pathway	-2.21022	-0.647866	4/107	597,2920,3553,7128	BCL2A1,CXCL2,IL1B,TNFAIP3
5_Member	KEGG Pathway	ko05134	Legionellosis	-2.20542	-0.646627	3/55	2920,2921,3553	CXCL2,CXCL3,IL1B
5_Member	KEGG Pathway	hsa05134	Legionellosis	-2.12088	-0.584181	3/59	2920,2921,3553	CXCL2,CXCL3,IL1B
6_Summary	GO Biological Processes	GO:0099537	trans-synaptic signaling	-8.20875	-5.01166	22/732	107,793,1131,1393,1906,1959,2894,2903,3553,3815,4842,5368,5552,6347,22943,22987,27092,27253,51760,116372,139411,729993,7111,7881,8516,8863,64072,84623,114798	ADCY1,CALB1,CHRM3,CRHBP,EDN1,EGR2,GRID1,GRIN2A,IL1B,KIT,NOS1,PNOC,SRGN,CCL2,DKK1,SV2C,CACNG4,PCDH17,SYT17,LYPD1,PTCHD1,SHISA9,TMOD1,KCNAB1,ITGA8,PER3,CDH23,KIRREL3,SLITRK1
6_Member	GO Biological Processes	GO:0099537	trans-synaptic signaling	-8.20875	-5.01166	22/732	107,793,1131,1393,1906,1959,2894,2903,3553,3815,4842,5368,5552,6347,22943,22987,27092,27253,51760,116372,139411,729993	ADCY1,CALB1,CHRM3,CRHBP,EDN1,EGR2,GRID1,GRIN2A,IL1B,KIT,NOS1,PNOC,SRGN,CCL2,DKK1,SV2C,CACNG4,PCDH17,SYT17,LYPD1,PTCHD1,SHISA9
6_Member	GO Biological Processes	GO:0099536	synaptic signaling	-8.11316	-4.98302	22/741	107,793,1131,1393,1906,1959,2894,2903,3553,3815,4842,5368,5552,6347,22943,22987,27092,27253,51760,116372,139411,729993	ADCY1,CALB1,CHRM3,CRHBP,EDN1,EGR2,GRID1,GRIN2A,IL1B,KIT,NOS1,PNOC,SRGN,CCL2,DKK1,SV2C,CACNG4,PCDH17,SYT17,LYPD1,PTCHD1,SHISA9
6_Member	GO Biological Processes	GO:0007268	chemical synaptic transmission	-7.58916	-4.60463	21/724	107,793,1131,1393,1906,1959,2894,2903,3553,3815,5368,5552,6347,22943,22987,27092,27253,51760,116372,139411,729993	ADCY1,CALB1,CHRM3,CRHBP,EDN1,EGR2,GRID1,GRIN2A,IL1B,KIT,PNOC,SRGN,CCL2,DKK1,SV2C,CACNG4,PCDH17,SYT17,LYPD1,PTCHD1,SHISA9
6_Member	GO Biological Processes	GO:0098916	anterograde trans-synaptic signaling	-7.58916	-4.60463	21/724	107,793,1131,1393,1906,1959,2894,2903,3553,3815,5368,5552,6347,22943,22987,27092,27253,51760,116372,139411,729993	ADCY1,CALB1,CHRM3,CRHBP,EDN1,EGR2,GRID1,GRIN2A,IL1B,KIT,PNOC,SRGN,CCL2,DKK1,SV2C,CACNG4,PCDH17,SYT17,LYPD1,PTCHD1,SHISA9
6_Member	GO Biological Processes	GO:0007610	behavior	-6.68783	-3.95436	18/609	107,793,1393,1959,2894,2903,3815,7111,7881,8516,8863,22943,27253,64072,84623,114798,116372,139411	ADCY1,CALB1,CRHBP,EGR2,GRID1,GRIN2A,KIT,TMOD1,KCNAB1,ITGA8,PER3,DKK1,PCDH17,CDH23,KIRREL3,SLITRK1,LYPD1,PTCHD1
6_Member	GO Biological Processes	GO:0050804	modulation of chemical synaptic transmission	-5.52374	-2.96762	14/454	107,793,1906,1959,2894,2903,3553,3815,5552,6347,22943,27092,27253,729993	ADCY1,CALB1,EDN1,EGR2,GRID1,GRIN2A,IL1B,KIT,SRGN,CCL2,DKK1,CACNG4,PCDH17,SHISA9
6_Member	GO Biological Processes	GO:0099177	regulation of trans-synaptic signaling	-5.51273	-2.96762	14/455	107,793,1906,1959,2894,2903,3553,3815,5552,6347,22943,27092,27253,729993	ADCY1,CALB1,EDN1,EGR2,GRID1,GRIN2A,IL1B,KIT,SRGN,CCL2,DKK1,CACNG4,PCDH17,SHISA9
6_Member	GO Biological Processes	GO:0007611	learning or memory	-4.90828	-2.5299	10/260	107,793,1393,1959,2903,3815,7881,8516,22943,139411	ADCY1,CALB1,CRHBP,EGR2,GRIN2A,KIT,KCNAB1,ITGA8,DKK1,PTCHD1
6_Member	GO Biological Processes	GO:0050890	cognition	-4.35355	-2.16263	10/302	107,793,1393,1959,2903,3815,7881,8516,22943,139411	ADCY1,CALB1,CRHBP,EGR2,GRIN2A,KIT,KCNAB1,ITGA8,DKK1,PTCHD1
6_Member	GO Biological Processes	GO:0007613	memory	-2.84212	-1.08263	5/121	107,793,2903,8516,139411	ADCY1,CALB1,GRIN2A,ITGA8,PTCHD1
6_Member	GO Biological Processes	GO:0007616	long-term memory	-2.80209	-1.05628	3/34	107,793,139411	ADCY1,CALB1,PTCHD1
6_Member	GO Biological Processes	GO:0050806	positive regulation of synaptic transmission	-2.18741	-0.630735	5/172	107,793,2903,6347,27092	ADCY1,CALB1,GRIN2A,CCL2,CACNG4
7_Summary	GO Biological Processes	GO:0001655	urogenital system development	-8.0365	-4.94551	15/331	654,655,793,2049,3371,3976,4318,5228,5420,7704,8516,9244,84623,170690,100133941,1618,3624,57829,9212	BMP6,BMP7,CALB1,EPHB3,TNC,LIF,MMP9,PGF,PODXL,ZBTB16,ITGA8,CRLF1,KIRREL3,ADAMTS16,CD24,DAZL,INHBA,ZP4,AURKB
7_Member	GO Biological Processes	GO:0001655	urogenital system development	-8.0365	-4.94551	15/331	654,655,793,2049,3371,3976,4318,5228,5420,7704,8516,9244,84623,170690,100133941	BMP6,BMP7,CALB1,EPHB3,TNC,LIF,MMP9,PGF,PODXL,ZBTB16,ITGA8,CRLF1,KIRREL3,ADAMTS16,CD24
7_Member	GO Biological Processes	GO:0001822	kidney development	-7.0848	-4.27003	13/284	654,655,793,3976,4318,5228,5420,7704,8516,9244,84623,170690,100133941	BMP6,BMP7,CALB1,LIF,MMP9,PGF,PODXL,ZBTB16,ITGA8,CRLF1,KIRREL3,ADAMTS16,CD24
7_Member	GO Biological Processes	GO:0072001	renal system development	-6.92791	-4.14986	13/293	654,655,793,3976,4318,5228,5420,7704,8516,9244,84623,170690,100133941	BMP6,BMP7,CALB1,LIF,MMP9,PGF,PODXL,ZBTB16,ITGA8,CRLF1,KIRREL3,ADAMTS16,CD24
7_Member	GO Biological Processes	GO:0072073	kidney epithelium development	-5.22171	-2.77854	8/142	655,793,3976,5228,5420,9244,170690,100133941	BMP7,CALB1,LIF,PGF,PODXL,CRLF1,ADAMTS16,CD24
7_Member	GO Biological Processes	GO:0072006	nephron development	-5.17689	-2.74444	8/144	655,793,3976,5228,5420,84623,170690,100133941	BMP7,CALB1,LIF,PGF,PODXL,KIRREL3,ADAMTS16,CD24
7_Member	GO Biological Processes	GO:0001823	mesonephros development	-4.12598	-2.00503	6/103	655,793,5228,7704,9244,170690	BMP7,CALB1,PGF,ZBTB16,CRLF1,ADAMTS16
7_Member	GO Biological Processes	GO:0072009	nephron epithelium development	-3.9675	-1.90227	6/110	793,3976,5228,5420,170690,100133941	CALB1,LIF,PGF,PODXL,ADAMTS16,CD24
7_Member	GO Biological Processes	GO:0072080	nephron tubule development	-3.35854	-1.4678	5/93	793,3976,5228,170690,100133941	CALB1,LIF,PGF,ADAMTS16,CD24
7_Member	GO Biological Processes	GO:0060993	kidney morphogenesis	-3.31606	-1.43815	5/95	655,793,3976,5228,170690	BMP7,CALB1,LIF,PGF,ADAMTS16
7_Member	GO Biological Processes	GO:0061326	renal tubule development	-3.31606	-1.43815	5/95	793,3976,5228,170690,100133941	CALB1,LIF,PGF,ADAMTS16,CD24
7_Member	GO Biological Processes	GO:0001657	ureteric bud development	-3.25421	-1.39509	5/98	655,793,5228,9244,170690	BMP7,CALB1,PGF,CRLF1,ADAMTS16
7_Member	GO Biological Processes	GO:0072163	mesonephric epithelium development	-3.23407	-1.38197	5/99	655,793,5228,9244,170690	BMP7,CALB1,PGF,CRLF1,ADAMTS16
7_Member	GO Biological Processes	GO:0072164	mesonephric tubule development	-3.23407	-1.38197	5/99	655,793,5228,9244,170690	BMP7,CALB1,PGF,CRLF1,ADAMTS16
7_Member	GO Biological Processes	GO:0032835	glomerulus development	-2.99671	-1.20796	4/65	655,5420,84623,100133941	BMP7,PODXL,KIRREL3,CD24
7_Member	GO Biological Processes	GO:0072028	nephron morphogenesis	-2.72334	-0.998776	4/77	655,3976,5228,170690	BMP7,LIF,PGF,ADAMTS16
7_Member	GO Biological Processes	GO:0001656	metanephros development	-2.45966	-0.810634	4/91	655,793,3976,8516	BMP7,CALB1,LIF,ITGA8
7_Member	GO Biological Processes	GO:2000241	regulation of reproductive process	-2.34124	-0.738947	5/158	655,1618,3624,3976,57829	BMP7,DAZL,INHBA,LIF,ZP4
7_Member	GO Biological Processes	GO:2000242	negative regulation of reproductive process	-2.18366	-0.628388	3/56	655,3976,57829	BMP7,LIF,ZP4
7_Member	GO Biological Processes	GO:0051784	negative regulation of nuclear division	-2.10074	-0.5694	3/60	655,3976,9212	BMP7,LIF,AURKB
8_Summary	GO Biological Processes	GO:0030155	regulation of cell adhesion	-7.44771	-4.50489	21/738	654,655,2049,2244,3371,3481,3553,3976,5054,5105,5420,6347,7704,9289,9595,10326,51176,57829,136227,375567,100133941,896,2207,3815,7133,3624,7056,7128,114757,3589	BMP6,BMP7,EPHB3,FGB,TNC,IGF2,IL1B,LIF,SERPINE1,PCK1,PODXL,CCL2,ZBTB16,ADGRG1,CYTIP,SIRPB1,LEF1,ZP4,COL26A1,VWC2,CD24,CCND3,FCER1G,KIT,TNFRSF1B,INHBA,THBD,TNFAIP3,CYGB,IL11
8_Member	GO Biological Processes	GO:0030155	regulation of cell adhesion	-7.44771	-4.50489	21/738	654,655,2049,2244,3371,3481,3553,3976,5054,5105,5420,6347,7704,9289,9595,10326,51176,57829,136227,375567,100133941	BMP6,BMP7,EPHB3,FGB,TNC,IGF2,IL1B,LIF,SERPINE1,PCK1,PODXL,CCL2,ZBTB16,ADGRG1,CYTIP,SIRPB1,LEF1,ZP4,COL26A1,VWC2,CD24
8_Member	GO Biological Processes	GO:0045785	positive regulation of cell adhesion	-7.36682	-4.46981	16/428	655,2244,3481,3553,3976,5105,5420,6347,7704,9289,10326,51176,57829,136227,375567,100133941	BMP7,FGB,IGF2,IL1B,LIF,PCK1,PODXL,CCL2,ZBTB16,ADGRG1,SIRPB1,LEF1,ZP4,COL26A1,VWC2,CD24
8_Member	GO Biological Processes	GO:0022409	positive regulation of cell-cell adhesion	-6.29243	-3.59939	12/279	655,2244,3481,3553,5105,5420,6347,7704,10326,51176,57829,100133941	BMP7,FGB,IGF2,IL1B,PCK1,PODXL,CCL2,ZBTB16,SIRPB1,LEF1,ZP4,CD24
8_Member	GO Biological Processes	GO:0022407	regulation of cell-cell adhesion	-5.66973	-3.06518	14/441	654,655,2049,2244,3481,3553,5105,5420,6347,7704,10326,51176,57829,100133941	BMP6,BMP7,EPHB3,FGB,IGF2,IL1B,PCK1,PODXL,CCL2,ZBTB16,SIRPB1,LEF1,ZP4,CD24
8_Member	GO Biological Processes	GO:0050870	positive regulation of T cell activation	-4.77598	-2.43833	9/214	3481,3553,5105,6347,7704,10326,51176,57829,100133941	IGF2,IL1B,PCK1,CCL2,ZBTB16,SIRPB1,LEF1,ZP4,CD24
8_Member	GO Biological Processes	GO:0042110	T cell activation	-4.53576	-2.28988	13/484	896,2207,3481,3553,3815,5105,6347,7133,7704,10326,51176,57829,100133941	CCND3,FCER1G,IGF2,IL1B,KIT,PCK1,CCL2,TNFRSF1B,ZBTB16,SIRPB1,LEF1,ZP4,CD24
8_Member	GO Biological Processes	GO:1903039	positive regulation of leukocyte cell-cell adhesion	-4.45625	-2.24588	9/235	3481,3553,5105,6347,7704,10326,51176,57829,100133941	IGF2,IL1B,PCK1,CCL2,ZBTB16,SIRPB1,LEF1,ZP4,CD24
8_Member	GO Biological Processes	GO:0050865	regulation of cell activation	-4.36539	-2.17142	15/653	2207,3481,3553,3624,5105,6347,7056,7128,7133,7704,10326,51176,57829,114757,100133941	FCER1G,IGF2,IL1B,INHBA,PCK1,CCL2,THBD,TNFAIP3,TNFRSF1B,ZBTB16,SIRPB1,LEF1,ZP4,CYGB,CD24
8_Member	GO Biological Processes	GO:0046649	lymphocyte activation	-4.12679	-2.00503	16/767	896,2207,3481,3553,3589,3624,3815,5105,6347,7128,7133,7704,10326,51176,57829,100133941	CCND3,FCER1G,IGF2,IL1B,IL11,INHBA,KIT,PCK1,CCL2,TNFAIP3,TNFRSF1B,ZBTB16,SIRPB1,LEF1,ZP4,CD24
8_Member	GO Biological Processes	GO:0050863	regulation of T cell activation	-4.01211	-1.92593	10/332	3481,3553,5105,6347,7133,7704,10326,51176,57829,100133941	IGF2,IL1B,PCK1,CCL2,TNFRSF1B,ZBTB16,SIRPB1,LEF1,ZP4,CD24
8_Member	GO Biological Processes	GO:0007159	leukocyte cell-cell adhesion	-3.68801	-1.70725	10/364	655,3481,3553,5105,6347,7704,10326,51176,57829,100133941	BMP7,IGF2,IL1B,PCK1,CCL2,ZBTB16,SIRPB1,LEF1,ZP4,CD24
8_Member	GO Biological Processes	GO:0051249	regulation of lymphocyte activation	-3.65144	-1.67809	12/515	3481,3553,3624,5105,6347,7128,7133,7704,10326,51176,57829,100133941	IGF2,IL1B,INHBA,PCK1,CCL2,TNFAIP3,TNFRSF1B,ZBTB16,SIRPB1,LEF1,ZP4,CD24
8_Member	GO Biological Processes	GO:0002694	regulation of leukocyte activation	-3.54994	-1.60163	13/608	2207,3481,3553,3624,5105,6347,7128,7133,7704,10326,51176,57829,100133941	FCER1G,IGF2,IL1B,INHBA,PCK1,CCL2,TNFAIP3,TNFRSF1B,ZBTB16,SIRPB1,LEF1,ZP4,CD24
8_Member	GO Biological Processes	GO:0070661	leukocyte proliferation	-3.5048	-1.57204	9/314	896,3481,3553,3815,7128,7133,51176,57829,100133941	CCND3,IGF2,IL1B,KIT,TNFAIP3,TNFRSF1B,LEF1,ZP4,CD24
8_Member	GO Biological Processes	GO:1903037	regulation of leukocyte cell-cell adhesion	-3.35769	-1.4678	9/329	3481,3553,5105,6347,7704,10326,51176,57829,100133941	IGF2,IL1B,PCK1,CCL2,ZBTB16,SIRPB1,LEF1,ZP4,CD24
8_Member	GO Biological Processes	GO:0002696	positive regulation of leukocyte activation	-3.31403	-1.4376	10/406	2207,3481,3553,5105,6347,7704,10326,51176,57829,100133941	FCER1G,IGF2,IL1B,PCK1,CCL2,ZBTB16,SIRPB1,LEF1,ZP4,CD24
8_Member	GO Biological Processes	GO:0050867	positive regulation of cell activation	-3.19251	-1.35411	10/421	2207,3481,3553,5105,6347,7704,10326,51176,57829,100133941	FCER1G,IGF2,IL1B,PCK1,CCL2,ZBTB16,SIRPB1,LEF1,ZP4,CD24
8_Member	GO Biological Processes	GO:0051251	positive regulation of lymphocyte activation	-3.10473	-1.28352	9/357	3481,3553,5105,6347,7704,10326,51176,57829,100133941	IGF2,IL1B,PCK1,CCL2,ZBTB16,SIRPB1,LEF1,ZP4,CD24
8_Member	GO Biological Processes	GO:0042098	T cell proliferation	-2.64365	-0.935989	6/196	896,3481,3553,7133,57829,100133941	CCND3,IGF2,IL1B,TNFRSF1B,ZP4,CD24
8_Member	GO Biological Processes	GO:0046651	lymphocyte proliferation	-2.47155	-0.817264	7/284	896,3481,3553,7133,51176,57829,100133941	CCND3,IGF2,IL1B,TNFRSF1B,LEF1,ZP4,CD24
8_Member	GO Biological Processes	GO:0032943	mononuclear cell proliferation	-2.44659	-0.801035	7/287	896,3481,3553,7133,51176,57829,100133941	CCND3,IGF2,IL1B,TNFRSF1B,LEF1,ZP4,CD24
8_Member	GO Biological Processes	GO:0042102	positive regulation of T cell proliferation	-2.29835	-0.709805	4/101	3481,3553,57829,100133941	IGF2,IL1B,ZP4,CD24
8_Member	GO Biological Processes	GO:0042129	regulation of T cell proliferation	-2.24053	-0.665863	5/167	3481,3553,7133,57829,100133941	IGF2,IL1B,TNFRSF1B,ZP4,CD24
8_Member	GO Biological Processes	GO:0070663	regulation of leukocyte proliferation	-2.21535	-0.65013	6/240	3481,3553,7128,7133,57829,100133941	IGF2,IL1B,TNFAIP3,TNFRSF1B,ZP4,CD24
9_Summary	GO Biological Processes	GO:0070848	response to growth factor	-7.33894	-4.46981	21/749	654,655,1906,2066,2321,3371,3553,3730,4842,4916,5228,6347,7133,8516,22943,51176,54541,55553,65997,375567,387914	BMP6,BMP7,EDN1,ERBB4,FLT1,TNC,IL1B,ANOS1,NOS1,NTRK3,PGF,CCL2,TNFRSF1B,ITGA8,DKK1,LEF1,DDIT4,SOX6,RASL11B,VWC2,SHISA2
9_Member	GO Biological Processes	GO:0070848	response to growth factor	-7.33894	-4.46981	21/749	654,655,1906,2066,2321,3371,3553,3730,4842,4916,5228,6347,7133,8516,22943,51176,54541,55553,65997,375567,387914	BMP6,BMP7,EDN1,ERBB4,FLT1,TNC,IL1B,ANOS1,NOS1,NTRK3,PGF,CCL2,TNFRSF1B,ITGA8,DKK1,LEF1,DDIT4,SOX6,RASL11B,VWC2,SHISA2
9_Member	GO Biological Processes	GO:0071363	cellular response to growth factor stimulus	-6.95442	-4.16447	20/719	654,655,1906,2066,2321,3553,3730,4842,4916,5228,6347,7133,8516,22943,51176,54541,55553,65997,375567,387914	BMP6,BMP7,EDN1,ERBB4,FLT1,IL1B,ANOS1,NOS1,NTRK3,PGF,CCL2,TNFRSF1B,ITGA8,DKK1,LEF1,DDIT4,SOX6,RASL11B,VWC2,SHISA2
9_Member	GO Biological Processes	GO:0090287	regulation of cellular response to growth factor stimulus	-2.25842	-0.6808	7/311	3553,4916,8516,22943,65997,375567,387914	IL1B,NTRK3,ITGA8,DKK1,RASL11B,VWC2,SHISA2
10_Summary	Reactome Gene Sets	R-HSA-6785807	Interleukin-4 and Interleukin-13 signaling	-7.25611	-4.40121	9/108	1052,2162,3553,3976,4128,4312,4318,6347,7133,2920,3589,9244,7079,107,7128,51339,85407,85409,2207,3815,2903	CEBPD,F13A1,IL1B,LIF,MAOA,MMP1,MMP9,CCL2,TNFRSF1B,CXCL2,IL11,CRLF1,TIMP4,ADCY1,TNFAIP3,DACT1,NKD1,NKD2,FCER1G,KIT,GRIN2A
10_Member	Reactome Gene Sets	R-HSA-6785807	Interleukin-4 and Interleukin-13 signaling	-7.25611	-4.40121	9/108	1052,2162,3553,3976,4128,4312,4318,6347,7133	CEBPD,F13A1,IL1B,LIF,MAOA,MMP1,MMP9,CCL2,TNFRSF1B
10_Member	Reactome Gene Sets	R-HSA-6783783	Interleukin-10 signaling	-4.77911	-2.43833	5/47	2920,3553,3976,6347,7133	CXCL2,IL1B,LIF,CCL2,TNFRSF1B
10_Member	Reactome Gene Sets	R-HSA-449147	Signaling by Interleukins	-4.09791	-1.98211	12/461	1052,2162,2920,3553,3589,3976,4128,4312,4318,6347,7133,9244	CEBPD,F13A1,CXCL2,IL1B,IL11,LIF,MAOA,MMP1,MMP9,CCL2,TNFRSF1B,CRLF1
10_Member	GO Biological Processes	GO:0051043	regulation of membrane protein ectodomain proteolysis	-3.30706	-1.43356	3/23	3553,7079,7133	IL1B,TIMP4,TNFRSF1B
10_Member	GO Biological Processes	GO:0150076	neuroinflammatory response	-2.72334	-0.998776	4/77	107,3553,4318,7133	ADCY1,IL1B,MMP9,TNFRSF1B
10_Member	GO Biological Processes	GO:0150077	regulation of neuroinflammatory response	-2.50715	-0.835912	3/43	3553,4318,7133	IL1B,MMP9,TNFRSF1B
10_Member	GO Biological Processes	GO:0006509	membrane protein ectodomain proteolysis	-2.45083	-0.80441	3/45	3553,7079,7133	IL1B,TIMP4,TNFRSF1B
10_Member	GO Biological Processes	GO:0045732	positive regulation of protein catabolic process	-2.34013	-0.738947	6/226	3553,7128,7133,51339,85407,85409	IL1B,TNFAIP3,TNFRSF1B,DACT1,NKD1,NKD2
10_Member	GO Biological Processes	GO:0002367	cytokine production involved in immune response	-2.23894	-0.665737	4/105	2207,3553,3815,7133	FCER1G,IL1B,KIT,TNFRSF1B
10_Member	GO Biological Processes	GO:0042176	regulation of protein catabolic process	-2.22648	-0.657655	8/397	2903,3553,7079,7128,7133,51339,85407,85409	GRIN2A,IL1B,TIMP4,TNFAIP3,TNFRSF1B,DACT1,NKD1,NKD2
10_Member	GO Biological Processes	GO:0033619	membrane protein proteolysis	-2.08098	-0.554929	3/61	3553,7079,7133	IL1B,TIMP4,TNFRSF1B
11_Summary	GO Biological Processes	GO:0007420	brain development	-7.2226	-4.38425	21/761	107,205,597,655,886,1943,1959,2044,2049,2066,2903,3624,7881,8516,9289,22943,51176,54541,84623,139411,374946,4916	ADCY1,AK4,BCL2A1,BMP7,CCKAR,EFNA2,EGR2,EPHA5,EPHB3,ERBB4,GRIN2A,INHBA,KCNAB1,ITGA8,ADGRG1,DKK1,LEF1,DDIT4,KIRREL3,PTCHD1,DRAXIN,NTRK3
11_Member	GO Biological Processes	GO:0007420	brain development	-7.2226	-4.38425	21/761	107,205,597,655,886,1943,1959,2044,2049,2066,2903,3624,7881,8516,9289,22943,51176,54541,84623,139411,374946	ADCY1,AK4,BCL2A1,BMP7,CCKAR,EFNA2,EGR2,EPHA5,EPHB3,ERBB4,GRIN2A,INHBA,KCNAB1,ITGA8,ADGRG1,DKK1,LEF1,DDIT4,KIRREL3,PTCHD1,DRAXIN
11_Member	GO Biological Processes	GO:0030900	forebrain development	-5.5077	-2.96762	13/392	597,886,1943,2044,2049,2066,3624,9289,22943,51176,84623,139411,374946	BCL2A1,CCKAR,EFNA2,EPHA5,EPHB3,ERBB4,INHBA,ADGRG1,DKK1,LEF1,KIRREL3,PTCHD1,DRAXIN
11_Member	GO Biological Processes	GO:0021537	telencephalon development	-4.07942	-1.97155	9/263	597,1943,2044,2049,2066,3624,9289,51176,84623	BCL2A1,EFNA2,EPHA5,EPHB3,ERBB4,INHBA,ADGRG1,LEF1,KIRREL3
11_Member	GO Biological Processes	GO:0001764	neuron migration	-3.03758	-1.2391	6/164	886,2066,4916,9289,54541,84623	CCKAR,ERBB4,NTRK3,ADGRG1,DDIT4,KIRREL3
11_Member	GO Biological Processes	GO:0021543	pallium development	-2.14626	-0.600726	5/176	597,2044,9289,51176,84623	BCL2A1,EPHA5,ADGRG1,LEF1,KIRREL3
12_Summary	GO Biological Processes	GO:0007423	sensory organ development	-7.02292	-4.22073	18/578	654,655,793,1052,1906,2321,2487,3624,3815,4916,7111,8516,9890,51176,51384,54549,64072,85407	BMP6,BMP7,CALB1,CEBPD,EDN1,FLT1,FRZB,INHBA,KIT,NTRK3,TMOD1,ITGA8,PLPPR4,LEF1,WNT16,SDK2,CDH23,NKD1
12_Member	GO Biological Processes	GO:0007423	sensory organ development	-7.02292	-4.22073	18/578	654,655,793,1052,1906,2321,2487,3624,3815,4916,7111,8516,9890,51176,51384,54549,64072,85407	BMP6,BMP7,CALB1,CEBPD,EDN1,FLT1,FRZB,INHBA,KIT,NTRK3,TMOD1,ITGA8,PLPPR4,LEF1,WNT16,SDK2,CDH23,NKD1
12_Member	GO Biological Processes	GO:0001654	eye development	-3.50333	-1.57204	10/384	654,655,793,2321,3624,4916,7111,51384,54549,85407	BMP6,BMP7,CALB1,FLT1,INHBA,NTRK3,TMOD1,WNT16,SDK2,NKD1
12_Member	GO Biological Processes	GO:0150063	visual system development	-3.46787	-1.5465	10/388	654,655,793,2321,3624,4916,7111,51384,54549,85407	BMP6,BMP7,CALB1,FLT1,INHBA,NTRK3,TMOD1,WNT16,SDK2,NKD1
12_Member	GO Biological Processes	GO:0048880	sensory system development	-3.41558	-1.50865	10/394	654,655,793,2321,3624,4916,7111,51384,54549,85407	BMP6,BMP7,CALB1,FLT1,INHBA,NTRK3,TMOD1,WNT16,SDK2,NKD1
12_Member	GO Biological Processes	GO:0090596	sensory organ morphogenesis	-3.2771	-1.40941	8/269	655,793,1906,2487,8516,51384,54549,85407	BMP7,CALB1,EDN1,FRZB,ITGA8,WNT16,SDK2,NKD1
12_Member	GO Biological Processes	GO:0043010	camera-type eye development	-2.73436	-1.0051	8/327	655,793,2321,3624,4916,7111,51384,54549	BMP7,CALB1,FLT1,INHBA,NTRK3,TMOD1,WNT16,SDK2
12_Member	GO Biological Processes	GO:0048592	eye morphogenesis	-2.36457	-0.752311	5/156	655,793,51384,54549,85407	BMP7,CALB1,WNT16,SDK2,NKD1
12_Member	GO Biological Processes	GO:0048593	camera-type eye morphogenesis	-2.0628	-0.540755	4/118	655,793,51384,54549	BMP7,CALB1,WNT16,SDK2
13_Summary	GO Biological Processes	GO:1901652	response to peptide	-6.7254	-3.98121	17/540	107,655,896,1393,1906,1959,2903,3481,3553,4318,5105,5350,7079,7128,8471,55107,64900,1131,58528,116372	ADCY1,BMP7,CCND3,CRHBP,EDN1,EGR2,GRIN2A,IGF2,IL1B,MMP9,PCK1,PLN,TIMP4,TNFAIP3,IRS4,ANO1,LPIN3,CHRM3,RRAGD,LYPD1
13_Member	GO Biological Processes	GO:1901652	response to peptide	-6.7254	-3.98121	17/540	107,655,896,1393,1906,1959,2903,3481,3553,4318,5105,5350,7079,7128,8471,55107,64900	ADCY1,BMP7,CCND3,CRHBP,EDN1,EGR2,GRIN2A,IGF2,IL1B,MMP9,PCK1,PLN,TIMP4,TNFAIP3,IRS4,ANO1,LPIN3
13_Member	GO Biological Processes	GO:0043434	response to peptide hormone	-4.8757	-2.50976	13/449	107,655,896,1393,1906,1959,3481,3553,5105,5350,7079,8471,64900	ADCY1,BMP7,CCND3,CRHBP,EDN1,EGR2,IGF2,IL1B,PCK1,PLN,TIMP4,IRS4,LPIN3
13_Member	GO Biological Processes	GO:1901653	cellular response to peptide	-3.98925	-1.91713	11/402	107,896,1393,1906,2903,3481,3553,5105,8471,55107,64900	ADCY1,CCND3,CRHBP,EDN1,GRIN2A,IGF2,IL1B,PCK1,IRS4,ANO1,LPIN3
13_Member	GO Biological Processes	GO:1901699	cellular response to nitrogen compound	-3.70795	-1.72204	14/666	107,896,1131,1393,1906,2903,3481,3553,5105,8471,55107,58528,64900,116372	ADCY1,CCND3,CHRM3,CRHBP,EDN1,GRIN2A,IGF2,IL1B,PCK1,IRS4,ANO1,RRAGD,LPIN3,LYPD1
13_Member	GO Biological Processes	GO:0071375	cellular response to peptide hormone stimulus	-3.32928	-1.44543	9/332	107,896,1393,1906,3481,3553,5105,8471,64900	ADCY1,CCND3,CRHBP,EDN1,IGF2,IL1B,PCK1,IRS4,LPIN3
13_Member	GO Biological Processes	GO:0032868	response to insulin	-3.11349	-1.29098	8/285	896,1959,3481,3553,5105,5350,8471,64900	CCND3,EGR2,IGF2,IL1B,PCK1,PLN,IRS4,LPIN3
13_Member	GO Biological Processes	GO:0071417	cellular response to organonitrogen compound	-3.04467	-1.24372	12/603	107,896,1393,1906,2903,3481,3553,5105,8471,55107,58528,64900	ADCY1,CCND3,CRHBP,EDN1,GRIN2A,IGF2,IL1B,PCK1,IRS4,ANO1,RRAGD,LPIN3
13_Member	GO Biological Processes	GO:0032869	cellular response to insulin stimulus	-2.32171	-0.726333	6/228	896,3481,3553,5105,8471,64900	CCND3,IGF2,IL1B,PCK1,IRS4,LPIN3
14_Summary	KEGG Pathway	hsa04151	PI3K-Akt signaling pathway	-6.43346	-3.72067	14/380	896,1943,2066,2321,3371,3481,3680,3815,5105,5228,8515,8516,54541,131873,107,1674,5350,27092,2162,2244,51176,22987,1906,5054,4318,2207	CCND3,EFNA2,ERBB4,FLT1,TNC,IGF2,ITGA9,KIT,PCK1,PGF,ITGA10,ITGA8,DDIT4,COL6A6,ADCY1,DES,PLN,CACNG4,F13A1,FGB,LEF1,SV2C,EDN1,SERPINE1,MMP9,FCER1G
14_Member	KEGG Pathway	hsa04151	PI3K-Akt signaling pathway	-6.43346	-3.72067	14/380	896,1943,2066,2321,3371,3481,3680,3815,5105,5228,8515,8516,54541,131873	CCND3,EFNA2,ERBB4,FLT1,TNC,IGF2,ITGA9,KIT,PCK1,PGF,ITGA10,ITGA8,DDIT4,COL6A6
14_Member	KEGG Pathway	ko05414	Dilated cardiomyopathy	-5.55931	-2.97648	7/90	107,1674,3680,5350,8515,8516,27092	ADCY1,DES,ITGA9,PLN,ITGA10,ITGA8,CACNG4
14_Member	KEGG Pathway	ko04151	PI3K-Akt signaling pathway	-5.37275	-2.86535	12/342	896,1943,2321,3371,3680,3815,5105,5228,8515,8516,54541,131873	CCND3,EFNA2,FLT1,TNC,ITGA9,KIT,PCK1,PGF,ITGA10,ITGA8,DDIT4,COL6A6
14_Member	KEGG Pathway	hsa05414	Dilated cardiomyopathy	-5.2822	-2.80518	7/99	107,1674,3680,5350,8515,8516,27092	ADCY1,DES,ITGA9,PLN,ITGA10,ITGA8,CACNG4
14_Member	Canonical Pathways	M18	PID INTEGRIN1 PATHWAY	-5.23275	-2.77854	6/66	2162,2244,3371,3680,8515,8516	F13A1,FGB,TNC,ITGA9,ITGA10,ITGA8
14_Member	KEGG Pathway	ko05412	Arrhythmogenic right ventricular cardiomyopathy (ARVC)	-5.01197	-2.60524	6/72	1674,3680,8515,8516,27092,51176	DES,ITGA9,ITGA10,ITGA8,CACNG4,LEF1
14_Member	KEGG Pathway	hsa05412	Arrhythmogenic right ventricular cardiomyopathy	-4.90911	-2.5299	6/75	1674,3680,8515,8516,27092,51176	DES,ITGA9,ITGA10,ITGA8,CACNG4,LEF1
14_Member	KEGG Pathway	ko04512	ECM-receptor interaction	-4.68587	-2.37304	6/82	3371,3680,8515,8516,22987,131873	TNC,ITGA9,ITGA10,ITGA8,SV2C,COL6A6
14_Member	Reactome Gene Sets	R-HSA-216083	Integrin cell surface interactions	-4.59662	-2.31855	6/85	2244,3371,3680,8515,8516,131873	FGB,TNC,ITGA9,ITGA10,ITGA8,COL6A6
14_Member	KEGG Pathway	hsa04512	ECM-receptor interaction	-4.56765	-2.30057	6/86	3371,3680,8515,8516,22987,131873	TNC,ITGA9,ITGA10,ITGA8,SV2C,COL6A6
14_Member	KEGG Pathway	hsa05410	Hypertrophic cardiomyopathy	-4.53905	-2.28988	6/87	1674,1906,3680,8515,8516,27092	DES,EDN1,ITGA9,ITGA10,ITGA8,CACNG4
14_Member	KEGG Pathway	ko04510	Focal adhesion	-4.16631	-2.03224	8/199	896,2321,3371,3680,5228,8515,8516,131873	CCND3,FLT1,TNC,ITGA9,PGF,ITGA10,ITGA8,COL6A6
14_Member	KEGG Pathway	hsa04510	Focal adhesion	-3.93285	-1.87663	8/215	896,2321,3371,3680,5228,8515,8516,131873	CCND3,FLT1,TNC,ITGA9,PGF,ITGA10,ITGA8,COL6A6
14_Member	Reactome Gene Sets	R-HSA-3000178	ECM proteoglycans	-3.76738	-1.75357	5/76	3371,3680,5054,8516,131873	TNC,ITGA9,SERPINE1,ITGA8,COL6A6
14_Member	KEGG Pathway	ko05410	Hypertrophic cardiomyopathy (HCM)	-3.58767	-1.63339	5/83	1674,3680,8515,8516,27092	DES,ITGA9,ITGA10,ITGA8,CACNG4
14_Member	Canonical Pathways	M118	PID INTEGRIN A9B1 PATHWAY	-3.19788	-1.35542	3/25	2162,3371,3680	F13A1,TNC,ITGA9
14_Member	Canonical Pathways	M47	PID INTEGRIN CS PATHWAY	-3.14681	-1.32038	3/26	3680,8515,8516	ITGA9,ITGA10,ITGA8
14_Member	Canonical Pathways	M67	PID ARF6 TRAFFICKING PATHWAY	-2.34603	-0.741197	3/49	3680,8515,8516	ITGA9,ITGA10,ITGA8
14_Member	Canonical Pathways	M124	PID CXCR4 PATHWAY	-2.29835	-0.709805	4/101	3680,4318,8515,8516	ITGA9,MMP9,ITGA10,ITGA8
14_Member	GO Biological Processes	GO:0007229	integrin-mediated signaling pathway	-2.1683	-0.617922	4/110	2207,3680,8515,8516	FCER1G,ITGA9,ITGA10,ITGA8
15_Summary	GO Biological Processes	GO:2001257	regulation of cation channel activity	-6.29275	-3.59939	10/182	1393,2893,2903,4318,4842,5350,6347,7881,27092,729993,1131,5054,22943,116372,2894,1906,3553,5187,51760,154215,107,8863,886,5737,9934,2066,56670	CRHBP,GRIA4,GRIN2A,MMP9,NOS1,PLN,CCL2,KCNAB1,CACNG4,SHISA9,CHRM3,SERPINE1,DKK1,LYPD1,GRID1,EDN1,IL1B,PER1,SYT17,NKAIN2,ADCY1,PER3,CCKAR,PTGFR,P2RY14,ERBB4,SUCNR1
15_Member	GO Biological Processes	GO:2001257	regulation of cation channel activity	-6.29275	-3.59939	10/182	1393,2893,2903,4318,4842,5350,6347,7881,27092,729993	CRHBP,GRIA4,GRIN2A,MMP9,NOS1,PLN,CCL2,KCNAB1,CACNG4,SHISA9
15_Member	GO Biological Processes	GO:0032412	regulation of ion transmembrane transporter activity	-5.66325	-3.06518	11/265	1131,1393,2893,2903,4318,4842,5350,6347,7881,27092,729993	CHRM3,CRHBP,GRIA4,GRIN2A,MMP9,NOS1,PLN,CCL2,KCNAB1,CACNG4,SHISA9
15_Member	GO Biological Processes	GO:0022898	regulation of transmembrane transporter activity	-5.49326	-2.95992	11/276	1131,1393,2893,2903,4318,4842,5350,6347,7881,27092,729993	CHRM3,CRHBP,GRIA4,GRIN2A,MMP9,NOS1,PLN,CCL2,KCNAB1,CACNG4,SHISA9
15_Member	GO Biological Processes	GO:0010469	regulation of signaling receptor activity	-5.42043	-2.90668	9/178	1393,2893,2903,5054,6347,22943,27092,116372,729993	CRHBP,GRIA4,GRIN2A,SERPINE1,CCL2,DKK1,CACNG4,LYPD1,SHISA9
15_Member	GO Biological Processes	GO:1900449	regulation of glutamate receptor signaling pathway	-5.31132	-2.8224	6/64	1393,2893,2903,6347,27092,729993	CRHBP,GRIA4,GRIN2A,CCL2,CACNG4,SHISA9
15_Member	GO Biological Processes	GO:0032409	regulation of transporter activity	-5.27403	-2.80283	11/291	1131,1393,2893,2903,4318,4842,5350,6347,7881,27092,729993	CHRM3,CRHBP,GRIA4,GRIN2A,MMP9,NOS1,PLN,CCL2,KCNAB1,CACNG4,SHISA9
15_Member	GO Biological Processes	GO:0007215	glutamate receptor signaling pathway	-5.22445	-2.77854	7/101	1393,2893,2894,2903,6347,27092,729993	CRHBP,GRIA4,GRID1,GRIN2A,CCL2,CACNG4,SHISA9
15_Member	GO Biological Processes	GO:0099601	regulation of neurotransmitter receptor activity	-4.77884	-2.43833	6/79	1393,2893,2903,6347,27092,729993	CRHBP,GRIA4,GRIN2A,CCL2,CACNG4,SHISA9
15_Member	GO Biological Processes	GO:0043269	regulation of ion transport	-4.53755	-2.28988	16/708	1131,1393,1906,2893,2903,3553,4318,4842,5187,5350,6347,7881,27092,51760,154215,729993	CHRM3,CRHBP,EDN1,GRIA4,GRIN2A,IL1B,MMP9,NOS1,PER1,PLN,CCL2,KCNAB1,CACNG4,SYT17,NKAIN2,SHISA9
15_Member	KEGG Pathway	hsa04713	circadian entrainment	-4.19767	-2.05491	6/100	107,2893,2903,4842,5187,8863	ADCY1,GRIA4,GRIN2A,NOS1,PER1,PER3
15_Member	GO Biological Processes	GO:2000310	regulation of NMDA receptor activity	-3.99065	-1.91713	4/36	1393,2893,2903,6347	CRHBP,GRIA4,GRIN2A,CCL2
15_Member	GO Biological Processes	GO:1904062	regulation of cation transmembrane transport	-3.83525	-1.80497	10/349	1393,2893,2903,4318,4842,5350,6347,7881,27092,729993	CRHBP,GRIA4,GRIN2A,MMP9,NOS1,PLN,CCL2,KCNAB1,CACNG4,SHISA9
15_Member	GO Biological Processes	GO:0034762	regulation of transmembrane transport	-3.76939	-1.75357	13/577	1131,1393,1906,2893,2903,3553,4318,4842,5350,6347,7881,27092,729993	CHRM3,CRHBP,EDN1,GRIA4,GRIN2A,IL1B,MMP9,NOS1,PLN,CCL2,KCNAB1,CACNG4,SHISA9
15_Member	GO Biological Processes	GO:0034765	regulation of ion transmembrane transport	-3.26308	-1.39827	11/489	1131,1393,2893,2903,4318,4842,5350,6347,7881,27092,729993	CHRM3,CRHBP,GRIA4,GRIN2A,MMP9,NOS1,PLN,CCL2,KCNAB1,CACNG4,SHISA9
15_Member	GO Biological Processes	GO:0035235	ionotropic glutamate receptor signaling pathway	-3.14681	-1.32038	3/26	2893,2894,2903	GRIA4,GRID1,GRIN2A
15_Member	KEGG Pathway	ko04080	Neuroactive ligand-receptor interaction	-2.53116	-0.853992	7/277	886,1131,2893,2894,2903,5737,9934	CCKAR,CHRM3,GRIA4,GRID1,GRIN2A,PTGFR,P2RY14
15_Member	Reactome Gene Sets	R-HSA-442755	Activation of NMDA receptors and postsynaptic events	-2.42581	-0.784153	4/93	107,2066,2893,2903	ADCY1,ERBB4,GRIA4,GRIN2A
15_Member	KEGG Pathway	hsa04080	Neuroactive ligand-receptor interaction	-2.40695	-0.774183	8/370	886,1131,1906,2893,2894,2903,5737,9934	CCKAR,CHRM3,EDN1,GRIA4,GRID1,GRIN2A,PTGFR,P2RY14
15_Member	KEGG Pathway	hsa04024	cAMP signaling pathway	-2.34013	-0.738947	6/226	107,1906,2893,2903,5350,56670	ADCY1,EDN1,GRIA4,GRIN2A,PLN,SUCNR1
16_Summary	GO Biological Processes	GO:0007416	synapse assembly	-6.24915	-3.57499	10/184	2049,2066,2596,4916,22943,27253,54549,84623,114798,347731,3371,5552,22866,116442,107,2893,2903,4128,7881,27092,51305	EPHB3,ERBB4,GAP43,NTRK3,DKK1,PCDH17,SDK2,KIRREL3,SLITRK1,LRRTM3,TNC,SRGN,CNKSR2,RAB39B,ADCY1,GRIA4,GRIN2A,MAOA,KCNAB1,CACNG4,KCNK9
16_Member	GO Biological Processes	GO:0007416	synapse assembly	-6.24915	-3.57499	10/184	2049,2066,2596,4916,22943,27253,54549,84623,114798,347731	EPHB3,ERBB4,GAP43,NTRK3,DKK1,PCDH17,SDK2,KIRREL3,SLITRK1,LRRTM3
16_Member	GO Biological Processes	GO:0050808	synapse organization	-5.76225	-3.14839	14/433	2049,2066,2596,3371,4916,5552,22866,22943,27253,54549,84623,114798,116442,347731	EPHB3,ERBB4,GAP43,TNC,NTRK3,SRGN,CNKSR2,DKK1,PCDH17,SDK2,KIRREL3,SLITRK1,RAB39B,LRRTM3
16_Member	GO Biological Processes	GO:0099054	presynapse assembly	-4.64599	-2.35664	5/50	4916,22943,27253,114798,347731	NTRK3,DKK1,PCDH17,SLITRK1,LRRTM3
16_Member	GO Biological Processes	GO:0099172	presynapse organization	-4.52139	-2.28573	5/53	4916,22943,27253,114798,347731	NTRK3,DKK1,PCDH17,SLITRK1,LRRTM3
16_Member	GO Biological Processes	GO:0051963	regulation of synapse assembly	-4.03398	-1.94057	6/107	2049,2596,4916,22943,114798,347731	EPHB3,GAP43,NTRK3,DKK1,SLITRK1,LRRTM3
16_Member	Reactome Gene Sets	R-HSA-112316	Neuronal System	-3.91423	-1.86245	11/410	107,2066,2893,2903,4128,4916,7881,27092,51305,114798,347731	ADCY1,ERBB4,GRIA4,GRIN2A,MAOA,NTRK3,KCNAB1,CACNG4,KCNK9,SLITRK1,LRRTM3
16_Member	Reactome Gene Sets	R-HSA-6794362	Protein-protein interactions at synapses	-3.5158	-1.58116	5/86	2893,2903,4916,114798,347731	GRIA4,GRIN2A,NTRK3,SLITRK1,LRRTM3
16_Member	GO Biological Processes	GO:0050807	regulation of synapse organization	-2.99925	-1.20809	7/229	2049,2596,4916,5552,22943,114798,347731	EPHB3,GAP43,NTRK3,SRGN,DKK1,SLITRK1,LRRTM3
16_Member	GO Biological Processes	GO:0051965	positive regulation of synapse assembly	-2.94739	-1.1716	4/67	2049,4916,114798,347731	EPHB3,NTRK3,SLITRK1,LRRTM3
16_Member	GO Biological Processes	GO:0050803	regulation of synapse structure or activity	-2.88172	-1.11525	7/240	2049,2596,4916,5552,22943,114798,347731	EPHB3,GAP43,NTRK3,SRGN,DKK1,SLITRK1,LRRTM3
16_Member	GO Biological Processes	GO:1905606	regulation of presynapse assembly	-2.76534	-1.03186	3/35	4916,22943,114798	NTRK3,DKK1,SLITRK1
16_Member	GO Biological Processes	GO:0099174	regulation of presynapse organization	-2.72971	-1.0015	3/36	4916,22943,114798	NTRK3,DKK1,SLITRK1
17_Summary	GO Biological Processes	GO:0000904	cell morphogenesis involved in differentiation	-5.99303	-3.34575	19/753	107,655,886,1943,1959,2044,2049,2244,2596,3730,4916,8516,9890,22943,51176,59277,114798,169044,374946,3371,51760,84623,4318	ADCY1,BMP7,CCKAR,EFNA2,EGR2,EPHA5,EPHB3,FGB,GAP43,ANOS1,NTRK3,ITGA8,PLPPR4,DKK1,LEF1,NTN4,SLITRK1,COL22A1,DRAXIN,TNC,SYT17,KIRREL3,MMP9
17_Member	GO Biological Processes	GO:0000904	cell morphogenesis involved in differentiation	-5.99303	-3.34575	19/753	107,655,886,1943,1959,2044,2049,2244,2596,3730,4916,8516,9890,22943,51176,59277,114798,169044,374946	ADCY1,BMP7,CCKAR,EFNA2,EGR2,EPHA5,EPHB3,FGB,GAP43,ANOS1,NTRK3,ITGA8,PLPPR4,DKK1,LEF1,NTN4,SLITRK1,COL22A1,DRAXIN
17_Member	GO Biological Processes	GO:0061564	axon development	-5.42643	-2.90668	15/530	107,655,886,1943,1959,2044,2049,2596,3371,3730,4916,9890,59277,114798,374946	ADCY1,BMP7,CCKAR,EFNA2,EGR2,EPHA5,EPHB3,GAP43,TNC,ANOS1,NTRK3,PLPPR4,NTN4,SLITRK1,DRAXIN
17_Member	GO Biological Processes	GO:0007409	axonogenesis	-5.22637	-2.77854	14/482	107,655,886,1943,1959,2044,2049,2596,3730,4916,9890,59277,114798,374946	ADCY1,BMP7,CCKAR,EFNA2,EGR2,EPHA5,EPHB3,GAP43,ANOS1,NTRK3,PLPPR4,NTN4,SLITRK1,DRAXIN
17_Member	GO Biological Processes	GO:0048812	neuron projection morphogenesis	-4.8516	-2.49212	16/667	107,655,886,1943,1959,2044,2049,2596,3730,4916,9890,51760,59277,84623,114798,374946	ADCY1,BMP7,CCKAR,EFNA2,EGR2,EPHA5,EPHB3,GAP43,ANOS1,NTRK3,PLPPR4,SYT17,NTN4,KIRREL3,SLITRK1,DRAXIN
17_Member	GO Biological Processes	GO:0120039	plasma membrane bounded cell projection morphogenesis	-4.7415	-2.40809	16/681	107,655,886,1943,1959,2044,2049,2596,3730,4916,9890,51760,59277,84623,114798,374946	ADCY1,BMP7,CCKAR,EFNA2,EGR2,EPHA5,EPHB3,GAP43,ANOS1,NTRK3,PLPPR4,SYT17,NTN4,KIRREL3,SLITRK1,DRAXIN
17_Member	GO Biological Processes	GO:0048858	cell projection morphogenesis	-4.7106	-2.38554	16/685	107,655,886,1943,1959,2044,2049,2596,3730,4916,9890,51760,59277,84623,114798,374946	ADCY1,BMP7,CCKAR,EFNA2,EGR2,EPHA5,EPHB3,GAP43,ANOS1,NTRK3,PLPPR4,SYT17,NTN4,KIRREL3,SLITRK1,DRAXIN
17_Member	GO Biological Processes	GO:0032990	cell part morphogenesis	-4.55969	-2.29622	16/705	107,655,886,1943,1959,2044,2049,2596,3730,4916,9890,51760,59277,84623,114798,374946	ADCY1,BMP7,CCKAR,EFNA2,EGR2,EPHA5,EPHB3,GAP43,ANOS1,NTRK3,PLPPR4,SYT17,NTN4,KIRREL3,SLITRK1,DRAXIN
17_Member	GO Biological Processes	GO:0048667	cell morphogenesis involved in neuron differentiation	-4.14977	-2.01836	14/604	107,655,886,1943,1959,2044,2049,2596,3730,4916,9890,59277,114798,374946	ADCY1,BMP7,CCKAR,EFNA2,EGR2,EPHA5,EPHB3,GAP43,ANOS1,NTRK3,PLPPR4,NTN4,SLITRK1,DRAXIN
17_Member	GO Biological Processes	GO:0007411	axon guidance	-3.82741	-1.79922	9/284	655,1943,1959,2044,2049,2596,3730,59277,374946	BMP7,EFNA2,EGR2,EPHA5,EPHB3,GAP43,ANOS1,NTN4,DRAXIN
17_Member	GO Biological Processes	GO:0097485	neuron projection guidance	-3.81598	-1.78987	9/285	655,1943,1959,2044,2049,2596,3730,59277,374946	BMP7,EFNA2,EGR2,EPHA5,EPHB3,GAP43,ANOS1,NTN4,DRAXIN
17_Member	GO Biological Processes	GO:0048013	ephrin receptor signaling pathway	-3.49246	-1.56556	5/87	1943,2044,2049,4318,4916	EFNA2,EPHA5,EPHB3,MMP9,NTRK3
17_Member	Reactome Gene Sets	R-HSA-3928665	EPH-ephrin mediated repulsion of cells	-3.39749	-1.4984	4/51	1943,2044,2049,4318	EFNA2,EPHA5,EPHB3,MMP9
17_Member	Reactome Gene Sets	R-HSA-2682334	EPH-Ephrin signaling	-2.44263	-0.798803	4/92	1943,2044,2049,4318	EFNA2,EPHA5,EPHB3,MMP9
17_Member	KEGG Pathway	ko04360	Axon guidance	-2.15644	-0.610216	5/175	655,1943,2044,2049,59277	BMP7,EFNA2,EPHA5,EPHB3,NTN4
18_Summary	GO Biological Processes	GO:0007169	transmembrane receptor protein tyrosine kinase signaling pathway	-5.99303	-3.34575	19/753	896,1943,2044,2049,2066,2152,2321,3481,3553,3730,3815,4318,4916,5228,8471,10628,11122,54541,387914,655,1906,2244,3589,3976,5187,6347,6354,22943,51339,51384,100133941,107,1062,9212,1959,131873,7128,9077,27092,2903,22866	CCND3,EFNA2,EPHA5,EPHB3,ERBB4,F3,FLT1,IGF2,IL1B,ANOS1,KIT,MMP9,NTRK3,PGF,IRS4,TXNIP,PTPRT,DDIT4,SHISA2,BMP7,EDN1,FGB,IL11,LIF,PER1,CCL2,CCL7,DKK1,DACT1,WNT16,CD24,ADCY1,CENPE,AURKB,EGR2,COL6A6,TNFAIP3,DIRAS3,CACNG4,GRIN2A,CNKSR2
18_Member	GO Biological Processes	GO:0007169	transmembrane receptor protein tyrosine kinase signaling pathway	-5.99303	-3.34575	19/753	896,1943,2044,2049,2066,2152,2321,3481,3553,3730,3815,4318,4916,5228,8471,10628,11122,54541,387914	CCND3,EFNA2,EPHA5,EPHB3,ERBB4,F3,FLT1,IGF2,IL1B,ANOS1,KIT,MMP9,NTRK3,PGF,IRS4,TXNIP,PTPRT,DDIT4,SHISA2
18_Member	GO Biological Processes	GO:0043408	regulation of MAPK cascade	-5.33653	-2.84153	18/758	655,1906,2066,2244,2321,3481,3553,3589,3815,3976,4916,5187,6347,6354,22943,51339,51384,100133941	BMP7,EDN1,ERBB4,FGB,FLT1,IGF2,IL1B,IL11,KIT,LIF,NTRK3,PER1,CCL2,CCL7,DKK1,DACT1,WNT16,CD24
18_Member	GO Biological Processes	GO:0043410	positive regulation of MAPK cascade	-5.17694	-2.74444	15/556	1906,2066,2244,2321,3481,3553,3589,3815,3976,4916,6347,6354,22943,51384,100133941	EDN1,ERBB4,FGB,FLT1,IGF2,IL1B,IL11,KIT,LIF,NTRK3,CCL2,CCL7,DKK1,WNT16,CD24
18_Member	GO Biological Processes	GO:0033674	positive regulation of kinase activity	-4.06697	-1.96375	14/615	107,896,1062,1906,2044,2049,2066,2321,3481,3553,3815,4916,22943,100133941	ADCY1,CCND3,CENPE,EDN1,EPHA5,EPHB3,ERBB4,FLT1,IGF2,IL1B,KIT,NTRK3,DKK1,CD24
18_Member	GO Biological Processes	GO:0051347	positive regulation of transferase activity	-4.05566	-1.95492	15/696	107,896,1062,1906,2044,2049,2066,2321,3481,3553,3815,4916,9212,22943,100133941	ADCY1,CCND3,CENPE,EDN1,EPHA5,EPHB3,ERBB4,FLT1,IGF2,IL1B,KIT,NTRK3,AURKB,DKK1,CD24
18_Member	Reactome Gene Sets	R-HSA-9006934	Signaling by Receptor Tyrosine Kinases	-3.72143	-1.7253	12/506	1959,2066,2152,2321,3481,3730,3815,4318,4916,5228,8471,131873	EGR2,ERBB4,F3,FLT1,IGF2,ANOS1,KIT,MMP9,NTRK3,PGF,IRS4,COL6A6
18_Member	GO Biological Processes	GO:0071900	regulation of protein serine/threonine kinase activity	-3.52361	-1.58559	12/532	655,896,1906,2321,3481,3553,3815,4916,7128,9077,22943,100133941	BMP7,CCND3,EDN1,FLT1,IGF2,IL1B,KIT,NTRK3,TNFAIP3,DIRAS3,DKK1,CD24
18_Member	GO Biological Processes	GO:0014068	positive regulation of phosphatidylinositol 3-kinase signaling	-3.46943	-1.5465	5/88	2066,2321,3815,4916,51384	ERBB4,FLT1,KIT,NTRK3,WNT16
18_Member	GO Biological Processes	GO:0071902	positive regulation of protein serine/threonine kinase activity	-3.18317	-1.34611	9/348	896,1906,2321,3481,3553,3815,4916,22943,100133941	CCND3,EDN1,FLT1,IGF2,IL1B,KIT,NTRK3,DKK1,CD24
18_Member	GO Biological Processes	GO:0014065	phosphatidylinositol 3-kinase signaling	-3.17998	-1.34427	6/154	1906,2066,2321,3815,4916,51384	EDN1,ERBB4,FLT1,KIT,NTRK3,WNT16
18_Member	GO Biological Processes	GO:0045860	positive regulation of protein kinase activity	-2.90705	-1.13828	11/541	107,896,1062,1906,2321,3481,3553,3815,4916,22943,100133941	ADCY1,CCND3,CENPE,EDN1,FLT1,IGF2,IL1B,KIT,NTRK3,DKK1,CD24
18_Member	KEGG Pathway	hsa04010	MAPK signaling pathway	-2.79304	-1.05317	8/320	1943,2066,2321,3481,3553,3815,5228,27092	EFNA2,ERBB4,FLT1,IGF2,IL1B,KIT,PGF,CACNG4
18_Member	GO Biological Processes	GO:0014066	regulation of phosphatidylinositol 3-kinase signaling	-2.74945	-1.01809	5/127	2066,2321,3815,4916,51384	ERBB4,FLT1,KIT,NTRK3,WNT16
18_Member	KEGG Pathway	hsa04014	Ras signaling pathway	-2.69377	-0.978959	7/259	1943,2321,2903,3481,3815,5228,22866	EFNA2,FLT1,GRIN2A,IGF2,KIT,PGF,CNKSR2
18_Member	GO Biological Processes	GO:0048015	phosphatidylinositol-mediated signaling	-2.68846	-0.97466	6/192	1906,2066,2321,3815,4916,51384	EDN1,ERBB4,FLT1,KIT,NTRK3,WNT16
18_Member	GO Biological Processes	GO:0048017	inositol lipid-mediated signaling	-2.64365	-0.935989	6/196	1906,2066,2321,3815,4916,51384	EDN1,ERBB4,FLT1,KIT,NTRK3,WNT16
18_Member	GO Biological Processes	GO:0043406	positive regulation of MAP kinase activity	-2.61977	-0.91981	7/267	1906,2321,3553,3815,4916,22943,100133941	EDN1,FLT1,IL1B,KIT,NTRK3,DKK1,CD24
18_Member	GO Biological Processes	GO:0043405	regulation of MAP kinase activity	-2.57537	-0.886703	8/347	655,1906,2321,3553,3815,4916,22943,100133941	BMP7,EDN1,FLT1,IL1B,KIT,NTRK3,DKK1,CD24
18_Member	GO Biological Processes	GO:0043491	protein kinase B signaling	-2.52253	-0.850218	7/278	2066,2152,3481,3553,3815,4916,6347	ERBB4,F3,IGF2,IL1B,KIT,NTRK3,CCL2
18_Member	KEGG Pathway	ko04015	Rap1 signaling pathway	-2.49529	-0.82755	6/210	107,1943,2321,2903,3815,5228	ADCY1,EFNA2,FLT1,GRIN2A,KIT,PGF
18_Member	GO Biological Processes	GO:0010863	positive regulation of phospholipase C activity	-2.42369	-0.784153	3/46	2321,3815,4916	FLT1,KIT,NTRK3
18_Member	GO Biological Processes	GO:1900274	regulation of phospholipase C activity	-2.34603	-0.741197	3/49	2321,3815,4916	FLT1,KIT,NTRK3
18_Member	KEGG Pathway	hsa04015	Rap1 signaling pathway	-2.32171	-0.726333	6/228	107,1943,2321,2903,3815,5228	ADCY1,EFNA2,FLT1,GRIN2A,KIT,PGF
18_Member	GO Biological Processes	GO:0010518	positive regulation of phospholipase activity	-2.06158	-0.540755	3/62	2321,3815,4916	FLT1,KIT,NTRK3
19_Summary	GO Biological Processes	GO:1901654	response to ketone	-5.91884	-3.28015	10/200	107,687,1906,3371,4916,5105,5350,5737,10628,54541,1393,2903,3624,6354,654,22943,58528	ADCY1,KLF9,EDN1,TNC,NTRK3,PCK1,PLN,PTGFR,TXNIP,DDIT4,CRHBP,GRIN2A,INHBA,CCL7,BMP6,DKK1,RRAGD
19_Member	GO Biological Processes	GO:1901654	response to ketone	-5.91884	-3.28015	10/200	107,687,1906,3371,4916,5105,5350,5737,10628,54541	ADCY1,KLF9,EDN1,TNC,NTRK3,PCK1,PLN,PTGFR,TXNIP,DDIT4
19_Member	GO Biological Processes	GO:0097305	response to alcohol	-4.45625	-2.24588	9/235	107,687,1393,2903,3371,3624,4916,5737,6354	ADCY1,KLF9,CRHBP,GRIN2A,TNC,INHBA,NTRK3,PTGFR,CCL7
19_Member	GO Biological Processes	GO:0097306	cellular response to alcohol	-4.42822	-2.22498	6/91	107,687,3371,3624,5737,6354	ADCY1,KLF9,TNC,INHBA,PTGFR,CCL7
19_Member	GO Biological Processes	GO:1901655	cellular response to ketone	-4.27184	-2.10167	6/97	107,687,3371,5105,5737,54541	ADCY1,KLF9,TNC,PCK1,PTGFR,DDIT4
19_Member	GO Biological Processes	GO:0032526	response to retinoic acid	-3.06266	-1.25296	5/108	654,3371,4916,5105,22943	BMP6,TNC,NTRK3,PCK1,DKK1
19_Member	GO Biological Processes	GO:0034694	response to prostaglandin	-2.87928	-1.11509	3/32	1906,3371,5737	EDN1,TNC,PTGFR
19_Member	GO Biological Processes	GO:0001101	response to acid chemical	-2.57537	-0.886703	8/347	654,1906,3371,4916,5105,5737,22943,58528	BMP6,EDN1,TNC,NTRK3,PCK1,PTGFR,DKK1,RRAGD
19_Member	GO Biological Processes	GO:0071229	cellular response to acid chemical	-2.49529	-0.82755	6/210	1906,3371,4916,5105,5737,58528	EDN1,TNC,NTRK3,PCK1,PTGFR,RRAGD
19_Member	GO Biological Processes	GO:0071398	cellular response to fatty acid	-2.16232	-0.614023	3/57	1906,3371,5737	EDN1,TNC,PTGFR
20_Summary	GO Biological Processes	GO:0010038	response to metal ion	-5.83497	-3.20472	13/366	107,654,1393,1906,2244,3815,4318,4502,5350,10628,27132,51760,56670,655,7128,51176,51384,896,3481,4312,5228,7704,4842	ADCY1,BMP6,CRHBP,EDN1,FGB,KIT,MMP9,MT2A,PLN,TXNIP,CPNE7,SYT17,SUCNR1,BMP7,TNFAIP3,LEF1,WNT16,CCND3,IGF2,MMP1,PGF,ZBTB16,NOS1
20_Member	GO Biological Processes	GO:0010038	response to metal ion	-5.83497	-3.20472	13/366	107,654,1393,1906,2244,3815,4318,4502,5350,10628,27132,51760,56670	ADCY1,BMP6,CRHBP,EDN1,FGB,KIT,MMP9,MT2A,PLN,TXNIP,CPNE7,SYT17,SUCNR1
20_Member	GO Biological Processes	GO:0051592	response to calcium ion	-5.08934	-2.6725	8/148	107,1393,1906,2244,10628,27132,51760,56670	ADCY1,CRHBP,EDN1,FGB,TXNIP,CPNE7,SYT17,SUCNR1
20_Member	GO Biological Processes	GO:0010035	response to inorganic substance	-5.06681	-2.65505	15/568	107,654,655,1393,1906,2244,3815,4318,4502,5350,7128,10628,27132,51760,56670	ADCY1,BMP6,BMP7,CRHBP,EDN1,FGB,KIT,MMP9,MT2A,PLN,TNFAIP3,TXNIP,CPNE7,SYT17,SUCNR1
20_Member	GO Biological Processes	GO:0071248	cellular response to metal ion	-4.25965	-2.09237	8/193	107,654,1393,1906,4318,4502,27132,51760	ADCY1,BMP6,CRHBP,EDN1,MMP9,MT2A,CPNE7,SYT17
20_Member	GO Biological Processes	GO:0071241	cellular response to inorganic substance	-3.8506	-1.8161	8/221	107,654,1393,1906,4318,4502,27132,51760	ADCY1,BMP6,CRHBP,EDN1,MMP9,MT2A,CPNE7,SYT17
20_Member	GO Biological Processes	GO:0071277	cellular response to calcium ion	-3.58767	-1.63339	5/83	107,1393,1906,27132,51760	ADCY1,CRHBP,EDN1,CPNE7,SYT17
20_Member	KEGG Pathway	ko04916	Melanogenesis	-3.19448	-1.35473	5/101	107,1906,3815,51176,51384	ADCY1,EDN1,KIT,LEF1,WNT16
20_Member	KEGG Pathway	hsa04916	Melanogenesis	-3.11792	-1.29411	5/105	107,1906,3815,51176,51384	ADCY1,EDN1,KIT,LEF1,WNT16
20_Member	KEGG Pathway	hsa05200	Pathways in cancer	-2.69907	-0.983246	11/575	107,896,1906,3481,3815,4312,4318,5228,7704,51176,51384	ADCY1,CCND3,EDN1,IGF2,KIT,MMP1,MMP9,PGF,ZBTB16,LEF1,WNT16
20_Member	KEGG Pathway	hsa04926	relaxin signaling pathway	-2.61966	-0.91981	5/136	107,1906,4312,4318,4842	ADCY1,EDN1,MMP1,MMP9,NOS1
20_Member	Canonical Pathways	M8	PID ENDOTHELIN PATHWAY	-2.04253	-0.524939	3/63	107,1906,4312	ADCY1,EDN1,MMP1
