# Supplementary material for: Chronic cortisol differentially impacts stem cell-derived astrocytes from major depressive disorder patients
Source: Transl Psychiatry. 2021 Nov 30;11:608. doi: 10.1038/s41398-021-01733-9 (PMC8632962; doi:10.1038/s41398-021-01733-9)
Supplement: Supplementary file 10 — Supplementary Table 10 [file 41398_2021_1733_MOESM10_ESM.xlsx]

## Sheet: ST10 SSRI Responder DEGs
Gene Name	Log 2 Fold Change	P Adjusted
FKBP5	2.86532	8.94801e-52
COL11A1	1.39354	2.72905e-25
NEBL	4.42261	4.22539e-25
SLC7A2	1.45868	7.03146e-22
SERPINE1	1.48258	4.67192e-20
CEBPD	1.51882	1.14583e-18
CCND3	1.12065	9.36108e-18
IGSF3	-1.03931	1.58878e-17
ANO4	-1.75338	1.00861e-16
SRGN	2.32532	1.75176e-16
ANO1	-2.04216	1.90613e-16
DLK1	-2.03949	2.54114e-16
ITGA10	1.6255	2.54114e-16
DCN	1.12613	3.78953e-16
ANOS1	-1.63124	8.51271e-16
MT2A	1.39836	9.37843e-16
GAP43	-1.38873	9.71128e-16
C7	3.3822	3.7746e-13
INHBA	-1.15738	8.9593e-13
GAS6	1.03631	1.05849e-12
TXNIP	1.92397	1.05849e-12
FRZB	-1.4037	1.45458e-12
SUCNR1	-3.85722	1.94293e-12
IL1R1	1.14531	2.67368e-12
RAMP1	1.2134	3.03047e-12
ST6GAL2	-1.47159	1.51961e-11
CD24	-1.41309	2.43839e-11
SERPINA3	1.50396	3.5655e-11
SLC16A3	1.21177	4.07426e-11
PAPLN	1.8861	6.92605e-11
IGFBP5	-1.07444	8.10584e-11
TSC22D1	-1.18998	1.10301e-10
GEM	-1.16101	1.57062e-10
LIF	-1.47487	3.00086e-10
SLCO2A1	2.35702	3.00086e-10
KLF9	1.54915	7.32594e-10
ZBTB16	7.30448	9.29473e-10
TNC	-1.11789	1.01646e-09
MAP3K7CL	-1.43486	1.68753e-09
KIAA1324	-2.51341	1.88142e-09
DIRAS3	-1.1114	2.19145e-09
B3GNT5	1.12263	3.89128e-09
LRP1B	-1.02141	4.29994e-09
CDH6	-1.21807	4.42436e-09
KCNAB1	-2.34097	4.42436e-09
KIRREL3	-1.64917	5.03949e-09
NNMT	1.09983	5.72378e-09
EFR3B	-1.60483	6.07313e-09
DNAJB4	1.12637	1.07885e-08
FLT1	-2.04174	2.46258e-08
AOX1	2.855	2.79731e-08
PLXDC1	-1.36662	3.66378e-08
OPCML	-2.47725	5.10516e-08
LIMCH1	-1.62796	5.47743e-08
ITGA8	-2.00188	5.65937e-08
BNIP3	1.29514	6.11183e-08
CREB5	-1.13804	6.81215e-08
COL22A1	-1.44525	8.14123e-08
GCNT1	1.62775	8.5325e-08
PER3	-1.20551	2.83891e-07
MYC	1.05458	3.00236e-07
PTX3	1.13667	3.05821e-07
SHISA2	-1.12398	4.03172e-07
KIT	-2.33006	4.40917e-07
RASL11B	-2.09491	4.75509e-07
MAP3K5	1.06809	4.93791e-07
TSHZ2	-1.13219	1.04601e-06
DIRC3	-2.07227	1.05265e-06
TRNP1	1.19845	1.09757e-06
TCN2	1.02169	1.40831e-06
CXCL5	3.72604	1.84273e-06
NFATC2	-1.38043	1.86824e-06
PCDH11X	-2.01568	1.86824e-06
TSC22D3	1.25898	2.24572e-06
ZCCHC12	-1.23698	2.24572e-06
PFKFB3	-1.06423	3.71076e-06
THBD	-1.07657	4.23167e-06
LYVE1	2.49504	4.44645e-06
PGF	-1.48669	7.91735e-06
CACNG4	-1.91763	1.1236e-05
MN1	-1.19577	1.27883e-05
ZMAT4	-1.38265	1.28047e-05
NTN4	-1.22708	1.34292e-05
CCL2	-1.31155	1.39879e-05
DACT1	-1.44786	1.6734e-05
PER1	1.00706	1.6734e-05
HIF3A	2.67985	1.7459e-05
BAMBI	-1.2461	1.78603e-05
B4GALNT3	-1.54666	2.12415e-05
TRIL	-1.14601	2.57245e-05
BMP6	-1.80275	2.5921e-05
IQGAP2	-1.01472	2.6549e-05
TMEM130	-1.36715	2.704e-05
PLPPR4	-1.66479	2.73573e-05
DES	1.30017	2.78703e-05
NTRK3	-1.86892	2.8137e-05
FMO1	2.47676	2.95291e-05
CHRM3	-1.83724	3.02039e-05
PPM1L	-1.05999	3.02039e-05
VWC2	-1.87346	3.09109e-05
SLC37A1	-1.23014	3.17783e-05
SULT1E1	4.9984	3.35716e-05
GRID1	-2.14227	3.41322e-05
TAGLN3	-1.50937	3.76577e-05
PTN	-1.01807	4.26032e-05
AK4	1.79875	4.9683e-05
MT1L	2.3907	5.81295e-05
KLRC2	2.36532	6.14494e-05
SERTM1	-1.47942	6.32938e-05
SLITRK1	-1.51484	6.71416e-05
SYTL5	-1.17048	6.71416e-05
TMEM132B	-1.33462	7.06869e-05
SDK2	-1.24728	7.08038e-05
CHST8	-1.39247	7.2842e-05
P2RY14	-3.35474	7.4711e-05
CPNE7	1.98334	8.32968e-05
KLHDC8A	-1.2804	9.5337e-05
ALPL	1.94374	0.000103017
LYPD1	-1.09951	0.000103243
PCDH1	-2.03032	0.000103243
PTGS1	1.29494	0.000108916
CCKAR	-2.03836	0.000117075
ADGRL3	-1.04347	0.000129891
WNT16	2.36745	0.000129891
DKK2	-1.23314	0.000131899
SCUBE3	-1.26795	0.000135798
NCKAP5	-1.48339	0.00014123
MAOA	1.9703	0.000148085
ERG	-1.8529	0.000173815
CXCL3	1.94706	0.000199641
FAM131B	-1.12597	0.000208867
STEAP4	2.42817	0.000209111
GFRA1	-1.09485	0.000222755
FLJ22447	1.79332	0.000271826
LINGO2	-1.01182	0.000281778
DNM3	-1.0468	0.00029492
CHRM2	-3.62022	0.000324004
MAMLD1	-1.30788	0.000330312
PCDH17	-1.47577	0.000338755
DRAXIN	-1.26874	0.000341948
IL11	-1.87585	0.000362549
KANK4	-1.49	0.000370411
SLC38A4	2.33093	0.000381647
PHEX	-1.14142	0.000387939
FAM84B	-1.32543	0.000414474
EPHA5	-1.13246	0.00042264
AIM1	1.05058	0.000427535
DKK1	-1.3945	0.000429833
ANO3	-1.20585	0.00044185
LUZP2	-2.04189	0.000449436
LINP1	2.17117	0.00050583
RNF128	-1.6872	0.000520982
LRRN3	-1.33184	0.000531732
PNOC	-1.45537	0.000622649
F3	1.23412	0.00063095
ISLR2	-1.40223	0.00063095
MIR600HG	-1.58433	0.00063095
PODXL	-1.43743	0.00063095
SUSD2	1.84761	0.00063095
GRM1	-2.17818	0.000710692
DGKI	-1.07586	0.000792465
ARHGAP36	-2.63263	0.000818016
EPHB3	-1.15177	0.000845367
PCK1	-2.04662	0.000867328
IL1RAPL1	-1.06133	0.000923691
LPIN3	1.3055	0.000939121
MATN3	1.02031	0.00094351
ST8SIA6	1.40841	0.000991189
CXCL2	2.4999	0.000998093
ADCY1	-1.63526	0.00129058
EFEMP1	1.00067	0.00129458
PPEF1	-1.31653	0.00139579
ADAMTS16	-1.12203	0.00141259
TMEM233	-1.90581	0.00141259
LINC01605	-1.02301	0.00141451
DDIT4	2.45025	0.00148582
FZD8	-1.14281	0.00164179
GRM8	-2.97532	0.00170178
HCN1	-1.62289	0.00174408
MCHR1	-1.71219	0.00183632
CADM3	3.07656	0.00188806
MMP10	-1.68479	0.00188806
S100B	-1.18108	0.00188806
C11orf87	-1.35485	0.00194393
COL6A6	-1.4462	0.00204221
PTGFR	1.37981	0.00209481
DLX2	-1.1092	0.00218257
FABP7	-1.16709	0.00220542
SLC38A5	1.49797	0.00220542
OLAH	3.52942	0.0022078
RGCC	1.01046	0.00237354
LEF1	-1.31214	0.00248107
BMP7	-1.23271	0.00249454
SPTSSB	-4.34047	0.00253133
PLPP2	-1.05204	0.00265746
PCBP3	1.20658	0.00278957
RASSF10	-2.84579	0.00286441
CNTN4	-1.70754	0.00287672
GRIN3A	-4.70295	0.00400064
CPM	2.50552	0.00402593
GGT5	1.70007	0.0041181
RGS6	-1.85961	0.00433724
IGFBP1	-2.33054	0.00459078
SLC14A1	-1.01303	0.00461579
GPRIN3	-1.15383	0.00463826
CENPE	1.07356	0.00505488
ID4	-1.15086	0.00521191
RRAGD	-1.49205	0.00521191
ANKRD35	1.05877	0.00523169
CRH	-2.88056	0.00550279
IGF2	1.02661	0.00556679
PPM1H	-1.37513	0.00560696
DACT2	-2.60211	0.00588007
PLN	-1.07307	0.00588007
AREG	2.45274	0.00589614
INS-IGF2	1.01627	0.00596524
PTGER2	1.13747	0.00607635
CELSR2	-1.22228	0.00621964
RAB39B	-1.63646	0.00689722
KCNK2	1.06639	0.00700904
CERS1	-2.02212	0.00736388
ENTPD1	-1.37034	0.00764903
MED12L	-1.24933	0.00793711
LINC02015	1.99615	0.00814696
IGSF1	-1.66305	0.00829638
MAP7	-1.00963	0.00829638
PRND	-2.93198	0.00829638
NRIP2	-1.73245	0.00830129
TNFRSF1B	1.82322	0.00840401
ANKS1B	-1.25794	0.00856246
ADGRG1	-1.14148	0.00878075
GPR1	1.23089	0.00878075
TM6SF1	1.66465	0.00911393
ADORA2A	-1.56318	0.00916573
NPTXR	-1.0977	0.00943037
SOX6	-1.26996	0.0097638
KCNIP4-IT1	-1.45096	0.00977696
SEMA3D	-1.08785	0.0101433
MEGF11	-1.98917	0.0105411
TMOD1	-1.70444	0.010567
ALDH3B1	1.03841	0.0107656
CYGB	1.55954	0.010988
MTMR7	1.44884	0.0116969
PTPRZ1	-1.17029	0.0122395
DIO3	-1.55921	0.0124169
GRIA4	-1.38321	0.0126495
ITGA9	-1.51426	0.0135353
TIMP4	1.05252	0.014529
ZP4	-2.79336	0.0150078
C1orf106	-1.36183	0.0156302
ADAMTSL4	1.59066	0.0171637
PTGDR2	1.76635	0.0171637
ESM1	-1.17435	0.017467
TSPAN12	-1.21315	0.0175967
LAMB3	-1.07131	0.0176177
KCNN3	-1.12516	0.0177488
KLRC4-KLRK1	1.2548	0.018178
MDGA2	-3.37129	0.0187827
MDGA1	-1.03781	0.019027
GNG3	-1.42113	0.0191734
RASEF	-1.59509	0.0199507
RDH10	-1.22268	0.0200954
PTCHD1	-1.14383	0.0201825
WNT11	-1.52516	0.0203595
LOC728084	-1.58451	0.0204821
MMP15	-1.17345	0.0216962
SLC35F1	-1.54225	0.0223292
CD101	-1.08612	0.0235944
FREM1	-1.1176	0.0248256
BRINP2	-1.97637	0.0257687
KLRK1	1.26964	0.0257687
TMEM59L	-1.01691	0.0262945
KLRC4	1.51877	0.026789
CYP24A1	-1.87702	0.027542
AADAC	-2.94784	0.0283301
NXPH2	-2.35655	0.0284563
LINC00707	1.85311	0.0284843
PTPRT	-2.96985	0.0287167
NOS1	-2.06873	0.0290881
KCNK9	-1.81518	0.0299002
OCLN	-1.43997	0.0311181
CAMK1G	-1.65387	0.0315628
KIF1A	-2.2521	0.0319605
C11orf96	-1.39937	0.0361327
LRRTM3	-1.90384	0.0361327
SYT17	-1.42497	0.0366579
CRHBP	-2.2508	0.0371377
DLL1	-1.39862	0.0377265
LRRC7	-1.33699	0.0379565
STC1	-1.2657	0.0385382
EVA1C	1.26062	0.0403733
SLC16A14	-1.44811	0.0405727
ADAM28	1.39716	0.0406262
PPP1R14C	-1.58602	0.0420879
PTGDS	2.57719	0.042781
IL1B	-2.83305	0.0437843
SCUBE1	-2.39009	0.0437843
EGFLAM	-1.39646	0.0442133
SCEL	1.15309	0.044273
ADCY8	-1.73711	0.0451503
ATP8A1	-1.01447	0.0451503
GABRG3	-1.01881	0.0459781
B3GAT1	-2.72045	0.0460141
EVI2A	1.21421	0.0460244
ADAMTS4	-1.21376	0.0463762
GPR183	-1.83696	0.0463762
MLC1	-1.10689	0.0463762
THBS4	-1.67536	0.0465308
TNN	-4.06029	0.0481421
