# Supplementary material for: Chronic cortisol differentially impacts stem cell-derived astrocytes from major depressive disorder patients
Source: Transl Psychiatry. 2021 Nov 30;11:608. doi: 10.1038/s41398-021-01733-9 (PMC8632962; doi:10.1038/s41398-021-01733-9)
Supplement: Supplementary file 11 — Supplementary Table 11 [file 41398_2021_1733_MOESM11_ESM.xlsx]

## Sheet: ST11 SSRI Nonresponder DEGs
Gene Name	Log 2 Fold Change	P Adjusted
NEBL	4.78805	1.11729e-63
FKBP5	3.79075	1.92475e-59
DDIT4	2.59455	7.39331e-27
IGFBP5	-1.12385	8.37567e-23
EFR3B	-1.17522	1.41051e-17
CCND3	1.35479	8.98871e-17
TCN2	1.34437	1.81637e-16
FAM84B	-1.15582	1.83865e-16
ANO4	-1.88404	5.2166e-16
RAMP1	1.55396	1.73563e-14
ITGA10	1.57131	6.75475e-14
SULT1E1	4.63251	6.99145e-14
TMTC1	1.05458	3.76787e-13
TXNIP	1.83203	7.08387e-13
ANOS1	-1.68528	2.50001e-11
DRP2	-1.10268	2.05338e-10
IER3	-1.34827	3.62789e-10
ABCA6	1.47462	3.83116e-10
COL11A1	1.24583	4.40496e-10
KCNAB1	-2.69994	9.57645e-10
ANO1	-1.84204	9.59477e-10
LIF	-1.5752	1.36292e-09
TSC22D3	1.21006	2.15392e-09
CD24	-2.08825	3.97579e-09
SERPINE1	1.34482	3.97579e-09
VAT1L	-1.18373	4.96816e-09
FLT1	-2.37774	5.0029e-09
TIMP4	1.71548	5.36897e-09
CCKAR	-2.14513	5.57382e-09
KLF9	1.63665	6.34876e-09
ZBTB16	8.99233	6.34935e-09
ITGA8	-1.92519	7.44061e-09
DBNDD1	-1.07103	1.19225e-08
OPCML	-3.39176	3.67799e-08
ANLN	1.12371	4.77755e-08
FRZB	-1.48551	4.77755e-08
PFKFB3	-1.20434	4.77755e-08
COL22A1	-1.64282	4.86318e-08
PAPLN	2.20329	6.61368e-08
TOP2A	1.15727	8.35618e-08
CHRM3	-1.93029	9.20839e-08
SLC14A1	-1.25731	2.01685e-07
DACT2	-2.50537	3.67741e-07
PTGFR	1.99009	7.57913e-07
PCDH17	-1.61443	7.75624e-07
SLCO2A1	2.08111	8.45087e-07
STEAP4	3.06075	9.57872e-07
SERPINA3	1.64574	1.03752e-06
GRIP1	-1.36829	1.31703e-06
SYTL5	-1.60656	1.32636e-06
BHLHE41	-1.04447	1.46855e-06
IQGAP3	1.06357	1.50542e-06
LYVE1	1.98685	1.61217e-06
PTGDR2	3.69726	1.61217e-06
MDGA1	-1.05823	1.63337e-06
SERTM1	-1.67869	1.63337e-06
IRS4	-1.93587	1.84948e-06
ALPL	2.26182	1.8601e-06
MYC	1.18156	2.28293e-06
KIF20A	1.06946	6.10558e-06
GDF15	-1.01859	7.28824e-06
NUSAP1	1.00778	7.28824e-06
TMOD1	-2.7061	7.54861e-06
TMEM130	-1.60436	1.00902e-05
SNTB1	-1.17038	1.04444e-05
CRLF1	-1.78656	1.05373e-05
MAP3K7CL	-1.32655	1.05373e-05
RASL11B	-2.35863	1.05373e-05
TRNP1	1.10941	1.11165e-05
CEBPD	1.70617	1.16104e-05
INHBA	-1.38129	1.22224e-05
MFAP5	1.42748	1.77757e-05
CCDC68	1.45363	1.96602e-05
ESPL1	1.01666	2.09824e-05
DIRC3	-1.90379	2.56899e-05
HIF3A	2.65202	2.56899e-05
AOX1	2.60118	2.58433e-05
ST6GAL2	-1.63886	3.65527e-05
F3	1.18257	4.18142e-05
IGSF3	-1.15903	4.56759e-05
GGT5	1.62055	4.79243e-05
SRGN	1.34096	4.95106e-05
ABCG1	-1.62612	5.46905e-05
BMP6	-1.69426	6.09245e-05
AK4	1.1467	7.59085e-05
NUF2	1.13766	7.59085e-05
SPINT2	-1.00668	8.01442e-05
GPNMB	-1.20097	8.03646e-05
DLGAP5	1.14932	0.000108924
TFF3	-1.01793	0.000115229
CXCL5	2.1892	0.000131034
TNN	-1.99942	0.00013351
HJURP	1.06016	0.000139103
CELSR2	-1.08267	0.000141435
SCUBE3	-1.08001	0.000143266
SDK2	-1.14659	0.000143266
TNFRSF1B	2.40958	0.000161161
DIRAS3	-1.19642	0.000164627
SUCNR1	-3.50726	0.000191808
CADM4	-1.06598	0.000207092
CPM	2.87751	0.000218845
LONRF3	-3.03284	0.000221726
FAM64A	1.08533	0.000233832
GPM6B	1.23371	0.000260427
PCBP3	1.00696	0.000275842
ADCY1	-1.7759	0.000284584
FAM19A5	-1.01548	0.000293702
FAM13C	-1.29809	0.000301213
MT1L	2.82347	0.000301213
LMO2	-1.1774	0.000306667
HMMR	1.25545	0.000334687
NEGR1	-1.03635	0.000334687
ESM1	-1.74319	0.000394622
UBE2C	1.07444	0.000397945
NCAPG	1.03919	0.000409734
AIM1	1.70144	0.00044529
METTL7A	1.03054	0.000458982
TTK	1.18421	0.000486362
NCAPH	1.12207	0.00048917
B4GALNT3	-1.74107	0.000512517
KIRREL3	-1.1759	0.000525443
C7	3.19549	0.000621331
MKI67	1.04434	0.000621331
KNL1	1.234	0.000624053
SDPR	1.63502	0.000640705
TNFSF10	-1.63791	0.000645715
LRRC15	-1.37896	0.000650885
AURKB	1.01426	0.000674032
HIST1H2AL	1.0225	0.000687863
PTPRE	-1.21294	0.000744443
PLPPR3	-1.3978	0.000779259
SLC7A2	1.42767	0.000977077
NEK2	1.14526	0.0010386
ANO3	-1.18455	0.0011577
ACE	1.81907	0.00116087
EDN1	-2.3194	0.00128966
HCN1	-2.71371	0.0013092
KCNK9	-3.07212	0.00136092
KIAA1324	-2.25078	0.00137746
DEPDC1	1.09502	0.00142424
MAOA	1.76286	0.00145441
GCNT1	1.12532	0.00149411
TPX2	1.02758	0.00151367
EVA1C	1.39557	0.00153181
CHST8	-1.44256	0.00197934
CCNB2	1.08588	0.00197987
SV2C	-4.55682	0.00200083
NDC80	1.15356	0.00211274
AURKA	1.07249	0.00216668
DES	1.10291	0.00217888
MATN3	1.31106	0.00217888
ZMAT4	-1.57435	0.00217888
RASSF10	-2.84105	0.0021847
CDH5	1.66471	0.00219641
IQGAP2	-1.21668	0.00224118
SBSPON	-2.37964	0.00232538
CYP24A1	-2.91695	0.00238949
CYGB	1.69783	0.00258247
ZP1	3.14886	0.00293519
KIF2C	1.01978	0.0029509
LPIN3	1.1389	0.00301528
FGB	-2.1761	0.00305993
SLC37A1	-1.13673	0.00311665
SLC16A12	4.64259	0.00326774
SAMD3	-1.04877	0.00336458
STOX2	-1.22506	0.00336458
SYNE2	1.21796	0.00367768
NKD2	-1.62581	0.00377724
RNF128	-1.25212	0.00378761
PNOC	-2.18232	0.00379624
CPNE7	2.10003	0.00395984
BMF	-1.05971	0.00401338
MMP11	-1.18696	0.00403983
COL6A6	-1.78545	0.00452054
RRAGD	-1.38666	0.00454055
GNG3	-1.54212	0.00468565
C6	3.00449	0.00492504
CACNB2	2.4543	0.00515138
TNFAIP3	1.16257	0.00522482
KLRC3	2.00444	0.00531232
DKK1	-2.02293	0.00580187
OLAH	4.07685	0.00580187
ADGRF5	-1.69791	0.00630233
FAM189A1	-1.04305	0.0063954
ADORA2A	-1.0484	0.00706104
APCDD1L	-1.406	0.00715327
DKK2	-1.80645	0.00715327
EPHA5	-1.09657	0.00789197
FAM107A	2.38981	0.00800769
KCNA1	1.01905	0.00814388
MMP17	-1.16875	0.00831443
OIP5	1.29019	0.00831443
LY75	1.53881	0.00835321
ADAMTS4	-1.34664	0.00867045
CHRM2	-2.42604	0.00867045
PLCB4	-1.14202	0.00867045
BMP7	-1.48846	0.00883943
CACNG4	-1.46336	0.00924743
GATA6	-1.14379	0.00928312
LINC02015	1.78559	0.00984237
PLPPR4	-1.26909	0.00999223
B3GALT2	-1.29861	0.00999573
CLEC18B	-1.27721	0.0101223
ADAMTS16	-1.19717	0.0105972
FGD5	-2.17555	0.0106987
FAM83D	1.16055	0.0119771
MTMR7	1.57936	0.01201
CLEC3B	3.47481	0.0120497
CENPA	1.19147	0.0121098
C3orf80	-2.63764	0.012192
KLHL13	-1.41249	0.0123819
POSTN	-1.05666	0.0131592
OCLN	-1.49391	0.0133865
FNDC1	-1.10506	0.014721
RGCC	1.1414	0.0155819
ERG	-1.79154	0.0164232
ADAMTSL4	1.87509	0.016646
REPS2	1.17666	0.017465
LUZP2	-1.68181	0.0183455
FAIM2	-1.09625	0.0183814
GCNT4	-1.03215	0.0183814
POU3F2	-1.09272	0.0190052
STC1	-1.01522	0.01951
IL11	-1.68081	0.0197479
GRM8	-2.50931	0.0200949
RAB3C	-1.62543	0.0202246
ST8SIA6	1.14636	0.0204399
INA	-1.11325	0.0204691
RGS6	-1.69375	0.0210574
GDF6	-1.94306	0.0216055
CXCL2	2.07934	0.0221308
CDC20	1.08306	0.0222531
LOC105370177	-2.19702	0.0225473
PER1	1.03071	0.0226182
KIT	-1.23095	0.023297
LEF1	-1.30483	0.0233454
SLCO5A1	-1.45225	0.0233454
VWC2	-1.35038	0.0235326
ZP4	-2.64656	0.0238156
FMO1	2.04626	0.0239239
MMP9	-1.14116	0.0246193
ELFN2	-1.57378	0.024723
ADAMTS9	-1.05656	0.0251259
PPEF1	-1.13148	0.0256785
GPAT3	-1.02658	0.0270398
POM121L9P	1.75082	0.0270596
IL1B	-2.55308	0.0300253
UPK1B	3.17407	0.0302563
PDE11A	-2.75254	0.0304338
SLC7A14	2.05954	0.0312503
ITGA9	-1.50767	0.031755
SLITRK1	-1.45851	0.0321328
ABCC3	1.82815	0.0323493
GABRA2	-1.36715	0.0331951
VAV3	-1.06669	0.0331951
PCK1	-2.69738	0.0349966
PTPRN	-1.09056	0.0372348
GRIA4	-1.49814	0.0376671
KIF14	1.01595	0.0390137
BMPR1B-AS1	-2.2355	0.0396431
GDF10	-1.03811	0.0397185
ADRA1D	-1.68402	0.0406739
DRAXIN	-1.52407	0.0407305
PCDH11X	-2.09675	0.0412619
THSD7B	-1.94339	0.0415744
TLL1	-1.34638	0.041591
LY6K	1.82471	0.0427644
NCKAP5	-1.02567	0.0446628
CNTNAP2	-1.27033	0.0455482
NRIP2	-1.1366	0.0458061
GRID1	-1.50444	0.0465667
MGARP	-1.61667	0.0474785
LINC00704	1.79188	0.0485239
