# Supplementary material for: Chronic cortisol differentially impacts stem cell-derived astrocytes from major depressive disorder patients
Source: Transl Psychiatry. 2021 Nov 30;11:608. doi: 10.1038/s41398-021-01733-9 (PMC8632962; doi:10.1038/s41398-021-01733-9)
Supplement: Supplementary file 12 — Supplementary Table 12 [file 41398_2021_1733_MOESM12_ESM.xlsx]

## Sheet: ST12 R Unique GO
k	Category	Term	Description	LogP	Log(q-value)	InTerm_InList	Genes	Symbols
1_Summary	Canonical Pathways	M5883	NABA SECRETED FACTORS	-7.9129	-3.84198	14/343	374,1393,2921,3481,5228,5764,6285,6347,7481,51384,57795,80274,84465,723961,4319,4324,10863,57125,158326,223117	AREG,CRHBP,CXCL3,IGF2,PGF,PTN,S100B,CCL2,WNT11,WNT16,BRINP2,SCUBE1,MEGF11,INS-IGF2,MMP10,MMP15,ADAM28,PLXDC1,FREM1,SEMA3D
1_Member	Canonical Pathways	M5883	NABA SECRETED FACTORS	-7.9129	-3.84198	14/343	374,1393,2921,3481,5228,5764,6285,6347,7481,51384,57795,80274,84465,723961	AREG,CRHBP,CXCL3,IGF2,PGF,PTN,S100B,CCL2,WNT11,WNT16,BRINP2,SCUBE1,MEGF11,INS-IGF2
1_Member	Canonical Pathways	M5885	NABA MATRISOME ASSOCIATED	-7.90266	-3.84198	20/751	374,1393,2921,3481,4319,4324,5228,5764,6285,6347,7481,10863,51384,57125,57795,80274,84465,158326,223117,723961	AREG,CRHBP,CXCL3,IGF2,MMP10,MMP15,PGF,PTN,S100B,CCL2,WNT11,ADAM28,WNT16,PLXDC1,BRINP2,SCUBE1,MEGF11,FREM1,SEMA3D,INS-IGF2
2_Summary	GO Biological Processes	GO:0042063	gliogenesis	-7.67114	-3.78656	13/301	374,664,1746,1880,2596,4916,5764,5803,6285,6347,9289,28514,55553,2049,11141,54674,57611,158038,223117,347731,1735,547	AREG,BNIP3,DLX2,GPR183,GAP43,NTRK3,PTN,PTPRZ1,S100B,CCL2,ADGRG1,DLL1,SOX6,EPHB3,IL1RAPL1,LRRN3,ISLR2,LINGO2,SEMA3D,LRRTM3,DIO3,KIF1A
2_Member	GO Biological Processes	GO:0042063	gliogenesis	-7.67114	-3.78656	13/301	374,664,1746,1880,2596,4916,5764,5803,6285,6347,9289,28514,55553	AREG,BNIP3,DLX2,GPR183,GAP43,NTRK3,PTN,PTPRZ1,S100B,CCL2,ADGRG1,DLL1,SOX6
2_Member	GO Biological Processes	GO:0051960	regulation of nervous system development	-5.75466	-2.43435	13/443	1746,2049,4916,5764,5803,6285,11141,28514,54674,57611,158038,223117,347731	DLX2,EPHB3,NTRK3,PTN,PTPRZ1,S100B,IL1RAPL1,DLL1,LRRN3,ISLR2,LINGO2,SEMA3D,LRRTM3
2_Member	GO Biological Processes	GO:0010001	glial cell differentiation	-5.20004	-2.10689	9/225	664,1746,2596,4916,5764,5803,6285,28514,55553	BNIP3,DLX2,GAP43,NTRK3,PTN,PTPRZ1,S100B,DLL1,SOX6
2_Member	GO Biological Processes	GO:0048709	oligodendrocyte differentiation	-3.65816	-1.20558	5/95	664,1746,5764,5803,55553	BNIP3,DLX2,PTN,PTPRZ1,SOX6
2_Member	GO Biological Processes	GO:0045685	regulation of glial cell differentiation	-3.01821	-0.814867	4/76	1746,4916,5764,5803	DLX2,NTRK3,PTN,PTPRZ1
2_Member	GO Biological Processes	GO:0050767	regulation of neurogenesis	-2.91303	-0.741655	8/364	1746,4916,5764,5803,11141,28514,57611,223117	DLX2,NTRK3,PTN,PTPRZ1,IL1RAPL1,DLL1,ISLR2,SEMA3D
2_Member	GO Biological Processes	GO:0048713	regulation of oligodendrocyte differentiation	-2.8742	-0.719315	3/38	1746,5764,5803	DLX2,PTN,PTPRZ1
2_Member	GO Biological Processes	GO:0014014	negative regulation of gliogenesis	-2.71805	-0.623517	3/43	1746,4916,5764	DLX2,NTRK3,PTN
2_Member	GO Biological Processes	GO:0031641	regulation of myelination	-2.60674	-0.567245	3/47	5764,5803,6285	PTN,PTPRZ1,S100B
2_Member	GO Biological Processes	GO:0014013	regulation of gliogenesis	-2.53257	-0.530694	4/103	1746,4916,5764,5803	DLX2,NTRK3,PTN,PTPRZ1
2_Member	GO Biological Processes	GO:0046530	photoreceptor cell differentiation	-2.2276	-0.342661	3/64	1735,1746,5764	DIO3,DLX2,PTN
2_Member	GO Biological Processes	GO:0060284	regulation of cell development	-2.07191	-0.24339	8/502	1746,4916,5764,5803,11141,28514,57611,223117	DLX2,NTRK3,PTN,PTPRZ1,IL1RAPL1,DLL1,ISLR2,SEMA3D
2_Member	GO Biological Processes	GO:0050768	negative regulation of neurogenesis	-2.063	-0.239108	4/140	1746,4916,5764,223117	DLX2,NTRK3,PTN,SEMA3D
2_Member	GO Biological Processes	GO:0051961	negative regulation of nervous system development	-2.01086	-0.211888	4/145	1746,4916,5764,223117	DLX2,NTRK3,PTN,SEMA3D
2_Member	GO Biological Processes	GO:0061351	neural precursor cell proliferation	-2.00069	-0.207186	4/146	547,5764,5803,9289	KIF1A,PTN,PTPRZ1,ADGRG1
3_Summary	GO Biological Processes	GO:2000502	negative regulation of natural killer cell chemotaxis	-6.73651	-2.97686	3/3	6347,22914,100528032,1880,2621,1634,5764,7481,9289,11122,22998,223117,7060,3822,3481,4773,2049,3371,5420,28514,133584,3554,5730,5806,9865,55765	CCL2,KLRK1,KLRC4-KLRK1,GPR183,GAS6,DCN,PTN,WNT11,ADGRG1,PTPRT,LIMCH1,SEMA3D,THBS4,KLRC2,IGF2,NFATC2,EPHB3,TNC,PODXL,DLL1,EGFLAM,IL1R1,PTGDS,PTX3,TRIL,INAVA
3_Member	GO Biological Processes	GO:2000502	negative regulation of natural killer cell chemotaxis	-6.73651	-2.97686	3/3	6347,22914,100528032	CCL2,KLRK1,KLRC4-KLRK1
3_Member	GO Biological Processes	GO:1901624	negative regulation of lymphocyte chemotaxis	-6.13628	-2.61967	3/4	6347,22914,100528032	CCL2,KLRK1,KLRC4-KLRK1
3_Member	GO Biological Processes	GO:2000501	regulation of natural killer cell chemotaxis	-4.99747	-2.03371	3/8	6347,22914,100528032	CCL2,KLRK1,KLRC4-KLRK1
3_Member	GO Biological Processes	GO:0035747	natural killer cell chemotaxis	-4.67014	-1.87663	3/10	6347,22914,100528032	CCL2,KLRK1,KLRC4-KLRK1
3_Member	GO Biological Processes	GO:0048247	lymphocyte chemotaxis	-4.47712	-1.76862	5/64	1880,2621,6347,22914,100528032	GPR183,GAS6,CCL2,KLRK1,KLRC4-KLRK1
3_Member	GO Biological Processes	GO:2000402	negative regulation of lymphocyte migration	-4.10045	-1.4791	3/15	6347,22914,100528032	CCL2,KLRK1,KLRC4-KLRK1
3_Member	GO Biological Processes	GO:0040013	negative regulation of locomotion	-4.05563	-1.4498	10/390	1634,5764,6347,7481,9289,11122,22914,22998,223117,100528032	DCN,PTN,CCL2,WNT11,ADGRG1,PTPRT,KLRK1,LIMCH1,SEMA3D,KLRC4-KLRK1
3_Member	GO Biological Processes	GO:0030336	negative regulation of cell migration	-3.77565	-1.25295	9/343	1634,5764,6347,7481,9289,11122,22914,22998,100528032	DCN,PTN,CCL2,WNT11,ADGRG1,PTPRT,KLRK1,LIMCH1,KLRC4-KLRK1
3_Member	KEGG Pathway	ko05144	Malaria	-3.74842	-1.25295	4/49	6347,7060,22914,100528032	CCL2,THBS4,KLRK1,KLRC4-KLRK1
3_Member	GO Biological Processes	GO:0002689	negative regulation of leukocyte chemotaxis	-3.71068	-1.24106	3/20	6347,22914,100528032	CCL2,KLRK1,KLRC4-KLRK1
3_Member	GO Biological Processes	GO:2000146	negative regulation of cell motility	-3.63787	-1.20558	9/358	1634,5764,6347,7481,9289,11122,22914,22998,100528032	DCN,PTN,CCL2,WNT11,ADGRG1,PTPRT,KLRK1,LIMCH1,KLRC4-KLRK1
3_Member	GO Biological Processes	GO:0051271	negative regulation of cellular component movement	-3.56729	-1.17406	9/366	1634,5764,6347,7481,9289,11122,22914,22998,100528032	DCN,PTN,CCL2,WNT11,ADGRG1,PTPRT,KLRK1,LIMCH1,KLRC4-KLRK1
3_Member	KEGG Pathway	hsa05144	Malaria	-3.55324	-1.16552	4/55	6347,7060,22914,100528032	CCL2,THBS4,KLRK1,KLRC4-KLRK1
3_Member	GO Biological Processes	GO:0071676	negative regulation of mononuclear cell migration	-3.52483	-1.14973	3/23	6347,22914,100528032	CCL2,KLRK1,KLRC4-KLRK1
3_Member	GO Biological Processes	GO:1901623	regulation of lymphocyte chemotaxis	-3.41497	-1.09824	3/25	6347,22914,100528032	CCL2,KLRK1,KLRC4-KLRK1
3_Member	GO Biological Processes	GO:0045954	positive regulation of natural killer cell mediated cytotoxicity	-3.36354	-1.06253	3/26	3822,22914,100528032	KLRC2,KLRK1,KLRC4-KLRK1
3_Member	GO Biological Processes	GO:0050922	negative regulation of chemotaxis	-3.27469	-0.999342	4/65	6347,22914,223117,100528032	CCL2,KLRK1,SEMA3D,KLRC4-KLRK1
3_Member	WikiPathways	WP5092	Interactions of natural killer cells in pancreatic cancer	-3.26681	-0.99501	3/28	6347,22914,100528032	CCL2,KLRK1,KLRC4-KLRK1
3_Member	GO Biological Processes	GO:0072676	lymphocyte migration	-3.24073	-0.979391	5/117	1880,2621,6347,22914,100528032	GPR183,GAS6,CCL2,KLRK1,KLRC4-KLRK1
3_Member	Reactome Gene Sets	R-HSA-2424491	DAP12 signaling	-3.17727	-0.939414	3/30	3822,22914,100528032	KLRC2,KLRK1,KLRC4-KLRK1
3_Member	GO Biological Processes	GO:0002717	positive regulation of natural killer cell mediated immunity	-3.13489	-0.913056	3/31	3822,22914,100528032	KLRC2,KLRK1,KLRC4-KLRK1
3_Member	GO Biological Processes	GO:0051251	positive regulation of lymphocyte activation	-2.92821	-0.745483	8/362	1880,2621,3481,3822,4773,6347,22914,100528032	GPR183,GAS6,IGF2,KLRC2,NFATC2,CCL2,KLRK1,KLRC4-KLRK1
3_Member	GO Biological Processes	GO:0030155	regulation of cell adhesion	-2.87678	-0.719315	12/751	2049,3371,3481,5420,5764,6347,9289,22914,22998,28514,133584,100528032	EPHB3,TNC,IGF2,PODXL,PTN,CCL2,ADGRG1,KLRK1,LIMCH1,DLL1,EGFLAM,KLRC4-KLRK1
3_Member	GO Biological Processes	GO:0030101	natural killer cell activation	-2.76367	-0.644997	4/89	2621,3822,22914,100528032	GAS6,KLRC2,KLRK1,KLRC4-KLRK1
3_Member	GO Biological Processes	GO:0042269	regulation of natural killer cell mediated cytotoxicity	-2.6892	-0.608522	3/44	3822,22914,100528032	KLRC2,KLRK1,KLRC4-KLRK1
3_Member	Reactome Gene Sets	R-HSA-2172127	DAP12 interactions	-2.66105	-0.600368	3/45	3822,22914,100528032	KLRC2,KLRK1,KLRC4-KLRK1
3_Member	GO Biological Processes	GO:0002686	negative regulation of leukocyte migration	-2.60674	-0.567245	3/47	6347,22914,100528032	CCL2,KLRK1,KLRC4-KLRK1
3_Member	GO Biological Processes	GO:0002696	positive regulation of leukocyte activation	-2.59752	-0.561452	8/409	1880,2621,3481,3822,4773,6347,22914,100528032	GPR183,GAS6,IGF2,KLRC2,NFATC2,CCL2,KLRK1,KLRC4-KLRK1
3_Member	GO Biological Processes	GO:0002715	regulation of natural killer cell mediated immunity	-2.58052	-0.557264	3/48	3822,22914,100528032	KLRC2,KLRK1,KLRC4-KLRK1
3_Member	GO Biological Processes	GO:0050867	positive regulation of cell activation	-2.52726	-0.529165	8/420	1880,2621,3481,3822,4773,6347,22914,100528032	GPR183,GAS6,IGF2,KLRC2,NFATC2,CCL2,KLRK1,KLRC4-KLRK1
3_Member	GO Biological Processes	GO:0045785	positive regulation of cell adhesion	-2.42338	-0.464795	8/437	3481,5420,5764,6347,9289,22914,133584,100528032	IGF2,PODXL,PTN,CCL2,ADGRG1,KLRK1,EGFLAM,KLRC4-KLRK1
3_Member	GO Biological Processes	GO:0001912	positive regulation of leukocyte mediated cytotoxicity	-2.39014	-0.443401	3/56	3822,22914,100528032	KLRC2,KLRK1,KLRC4-KLRK1
3_Member	GO Biological Processes	GO:0002708	positive regulation of lymphocyte mediated immunity	-2.38839	-0.443324	4/113	3554,3822,22914,100528032	IL1R1,KLRC2,KLRK1,KLRC4-KLRK1
3_Member	GO Biological Processes	GO:0071675	regulation of mononuclear cell migration	-2.37479	-0.433033	4/114	2621,6347,22914,100528032	GAS6,CCL2,KLRK1,KLRC4-KLRK1
3_Member	GO Biological Processes	GO:0002252	immune effector process	-2.33596	-0.402388	10/656	1880,3554,3822,5730,5806,9865,22914,28514,55765,100528032	GPR183,IL1R1,KLRC2,PTGDS,PTX3,TRIL,KLRK1,DLL1,INAVA,KLRC4-KLRK1
3_Member	GO Biological Processes	GO:2000401	regulation of lymphocyte migration	-2.28577	-0.374314	3/61	6347,22914,100528032	CCL2,KLRK1,KLRC4-KLRK1
3_Member	GO Biological Processes	GO:0071674	mononuclear cell migration	-2.26116	-0.358841	5/196	1880,2621,6347,22914,100528032	GPR183,GAS6,CCL2,KLRK1,KLRC4-KLRK1
3_Member	GO Biological Processes	GO:0031343	positive regulation of cell killing	-2.24665	-0.356235	3/63	3822,22914,100528032	KLRC2,KLRK1,KLRC4-KLRK1
3_Member	KEGG Pathway	hsa04650	Natural killer cell mediated cytotoxicity	-2.13982	-0.288599	4/133	3822,4773,22914,100528032	KLRC2,NFATC2,KLRK1,KLRC4-KLRK1
3_Member	KEGG Pathway	ko04650	Natural killer cell mediated cytotoxicity	-2.13982	-0.288599	4/133	3822,4773,22914,100528032	KLRC2,NFATC2,KLRK1,KLRC4-KLRK1
3_Member	GO Biological Processes	GO:0042267	natural killer cell mediated cytotoxicity	-2.13709	-0.288599	3/69	3822,22914,100528032	KLRC2,KLRK1,KLRC4-KLRK1
3_Member	GO Biological Processes	GO:0002705	positive regulation of leukocyte mediated immunity	-2.11739	-0.272876	4/135	3554,3822,22914,100528032	IL1R1,KLRC2,KLRK1,KLRC4-KLRK1
3_Member	GO Biological Processes	GO:0002228	natural killer cell mediated immunity	-2.08623	-0.253439	3/72	3822,22914,100528032	KLRC2,KLRK1,KLRC4-KLRK1
3_Member	GO Biological Processes	GO:0051249	regulation of lymphocyte activation	-2.00918	-0.211888	8/515	1880,2621,3481,3822,4773,6347,22914,100528032	GPR183,GAS6,IGF2,KLRC2,NFATC2,CCL2,KLRK1,KLRC4-KLRK1
4_Summary	GO Biological Processes	GO:0034330	cell junction organization	-6.26311	-2.61967	17/695	547,1004,2049,2596,3371,4916,5764,7481,11141,22998,23284,26052,54674,55765,116442,158038,347731,5803,57611,114,2567,2911,3776,3782,116443	KIF1A,CDH6,EPHB3,GAP43,TNC,NTRK3,PTN,WNT11,IL1RAPL1,LIMCH1,ADGRL3,DNM3,LRRN3,INAVA,RAB39B,LINGO2,LRRTM3,PTPRZ1,ISLR2,ADCY8,GABRG3,GRM1,KCNK2,KCNN3,GRIN3A
4_Member	GO Biological Processes	GO:0034330	cell junction organization	-6.26311	-2.61967	17/695	547,1004,2049,2596,3371,4916,5764,7481,11141,22998,23284,26052,54674,55765,116442,158038,347731	KIF1A,CDH6,EPHB3,GAP43,TNC,NTRK3,PTN,WNT11,IL1RAPL1,LIMCH1,ADGRL3,DNM3,LRRN3,INAVA,RAB39B,LINGO2,LRRTM3
4_Member	GO Biological Processes	GO:0007416	synapse assembly	-6.01547	-2.60801	9/179	2049,2596,4916,11141,23284,26052,54674,158038,347731	EPHB3,GAP43,NTRK3,IL1RAPL1,ADGRL3,DNM3,LRRN3,LINGO2,LRRTM3
4_Member	GO Biological Processes	GO:0050808	synapse organization	-5.9425	-2.58079	13/426	547,2049,2596,3371,4916,5764,11141,23284,26052,54674,116442,158038,347731	KIF1A,EPHB3,GAP43,TNC,NTRK3,PTN,IL1RAPL1,ADGRL3,DNM3,LRRN3,RAB39B,LINGO2,LRRTM3
4_Member	GO Biological Processes	GO:0050807	regulation of synapse organization	-5.42639	-2.17863	9/211	547,2049,4916,5764,11141,26052,54674,158038,347731	KIF1A,EPHB3,NTRK3,PTN,IL1RAPL1,DNM3,LRRN3,LINGO2,LRRTM3
4_Member	GO Biological Processes	GO:0050803	regulation of synapse structure or activity	-5.31113	-2.12592	9/218	547,2049,4916,5764,11141,26052,54674,158038,347731	KIF1A,EPHB3,NTRK3,PTN,IL1RAPL1,DNM3,LRRN3,LINGO2,LRRTM3
4_Member	GO Biological Processes	GO:0034329	cell junction assembly	-5.22293	-2.10689	12/421	1004,2049,2596,4916,7481,11141,22998,23284,26052,54674,158038,347731	CDH6,EPHB3,GAP43,NTRK3,WNT11,IL1RAPL1,LIMCH1,ADGRL3,DNM3,LRRN3,LINGO2,LRRTM3
4_Member	GO Biological Processes	GO:0051965	positive regulation of synapse assembly	-4.61403	-1.8321	5/60	2049,11141,54674,158038,347731	EPHB3,IL1RAPL1,LRRN3,LINGO2,LRRTM3
4_Member	GO Biological Processes	GO:0051963	regulation of synapse assembly	-4.58915	-1.81851	6/101	2049,4916,11141,54674,158038,347731	EPHB3,NTRK3,IL1RAPL1,LRRN3,LINGO2,LRRTM3
4_Member	GO Biological Processes	GO:0051962	positive regulation of nervous system development	-3.74559	-1.25295	8/272	2049,5764,5803,11141,54674,57611,158038,347731	EPHB3,PTN,PTPRZ1,IL1RAPL1,LRRN3,ISLR2,LINGO2,LRRTM3
4_Member	GO Biological Processes	GO:1901888	regulation of cell junction assembly	-3.74543	-1.25295	7/204	2049,4916,11141,22998,54674,158038,347731	EPHB3,NTRK3,IL1RAPL1,LIMCH1,LRRN3,LINGO2,LRRTM3
4_Member	GO Biological Processes	GO:1901890	positive regulation of cell junction assembly	-3.47544	-1.12814	5/104	2049,11141,54674,158038,347731	EPHB3,IL1RAPL1,LRRN3,LINGO2,LRRTM3
4_Member	Reactome Gene Sets	R-HSA-112316	Neuronal System	-3.21107	-0.959953	9/410	114,2567,2911,3776,3782,4916,11141,116443,347731	ADCY8,GABRG3,GRM1,KCNK2,KCNN3,NTRK3,IL1RAPL1,GRIN3A,LRRTM3
4_Member	Reactome Gene Sets	R-HSA-6794362	Protein-protein interactions at synapses	-2.81854	-0.683634	4/86	2911,4916,11141,347731	GRM1,NTRK3,IL1RAPL1,LRRTM3
4_Member	GO Biological Processes	GO:0099054	presynapse assembly	-2.52983	-0.529845	3/50	4916,11141,347731	NTRK3,IL1RAPL1,LRRTM3
4_Member	GO Biological Processes	GO:0099172	presynapse organization	-2.45781	-0.487036	3/53	4916,11141,347731	NTRK3,IL1RAPL1,LRRTM3
5_Summary	GO Biological Processes	GO:0050920	regulation of chemotaxis	-6.15081	-2.61967	10/224	1880,2621,4916,5228,5764,6347,7060,22914,223117,100528032,2921,2049,2596,152330,3554,374,2567,3400,3481,3914,5803,6285,26052,28514,56241,3822,7056,5420,7481,10396,2173,51384,3371,9586,4842	GPR183,GAS6,NTRK3,PGF,PTN,CCL2,THBS4,KLRK1,SEMA3D,KLRC4-KLRK1,CXCL3,EPHB3,GAP43,CNTN4,IL1R1,AREG,GABRG3,ID4,IGF2,LAMB3,PTPRZ1,S100B,DNM3,DLL1,SUSD2,KLRC2,THBD,PODXL,WNT11,ATP8A1,FABP7,WNT16,TNC,CREB5,NOS1
5_Member	GO Biological Processes	GO:0050920	regulation of chemotaxis	-6.15081	-2.61967	10/224	1880,2621,4916,5228,5764,6347,7060,22914,223117,100528032	GPR183,GAS6,NTRK3,PGF,PTN,CCL2,THBS4,KLRK1,SEMA3D,KLRC4-KLRK1
5_Member	GO Biological Processes	GO:0002688	regulation of leukocyte chemotaxis	-5.14637	-2.10689	7/123	2621,5228,5764,6347,7060,22914,100528032	GAS6,PGF,PTN,CCL2,THBS4,KLRK1,KLRC4-KLRK1
5_Member	GO Biological Processes	GO:0030595	leukocyte chemotaxis	-5.09288	-2.09559	9/232	1880,2621,2921,5228,5764,6347,7060,22914,100528032	GPR183,GAS6,CXCL3,PGF,PTN,CCL2,THBS4,KLRK1,KLRC4-KLRK1
5_Member	GO Biological Processes	GO:0006935	chemotaxis	-4.95345	-2.00672	14/607	1880,2049,2596,2621,2921,4916,5228,5764,6347,7060,22914,152330,223117,100528032	GPR183,EPHB3,GAP43,GAS6,CXCL3,NTRK3,PGF,PTN,CCL2,THBS4,KLRK1,CNTN4,SEMA3D,KLRC4-KLRK1
5_Member	GO Biological Processes	GO:0042330	taxis	-4.92954	-1.9992	14/610	1880,2049,2596,2621,2921,4916,5228,5764,6347,7060,22914,152330,223117,100528032	GPR183,EPHB3,GAP43,GAS6,CXCL3,NTRK3,PGF,PTN,CCL2,THBS4,KLRK1,CNTN4,SEMA3D,KLRC4-KLRK1
5_Member	GO Biological Processes	GO:0002685	regulation of leukocyte migration	-4.49925	-1.78099	8/212	2621,3554,5228,5764,6347,7060,22914,100528032	GAS6,IL1R1,PGF,PTN,CCL2,THBS4,KLRK1,KLRC4-KLRK1
5_Member	Reactome Gene Sets	R-HSA-9006934	Signaling by Receptor Tyrosine Kinases	-4.31152	-1.62191	12/521	374,2567,3400,3481,3914,4916,5228,5764,5803,6285,7060,26052	AREG,GABRG3,ID4,IGF2,LAMB3,NTRK3,PGF,PTN,PTPRZ1,S100B,THBS4,DNM3
5_Member	GO Biological Processes	GO:0050900	leukocyte migration	-4.22532	-1.58788	10/372	1880,2621,2921,3554,5228,5764,6347,7060,22914,100528032	GPR183,GAS6,CXCL3,IL1R1,PGF,PTN,CCL2,THBS4,KLRK1,KLRC4-KLRK1
5_Member	GO Biological Processes	GO:0060326	cell chemotaxis	-4.08544	-1.47192	9/312	1880,2621,2921,5228,5764,6347,7060,22914,100528032	GPR183,GAS6,CXCL3,PGF,PTN,CCL2,THBS4,KLRK1,KLRC4-KLRK1
5_Member	GO Biological Processes	GO:0051302	regulation of cell division	-3.2533	-0.985012	6/177	3481,5228,5764,7060,28514,56241	IGF2,PGF,PTN,THBS4,DLL1,SUSD2
5_Member	GO Biological Processes	GO:0032103	positive regulation of response to external stimulus	-3.0863	-0.877501	9/427	2621,3822,4916,5228,5764,7056,7060,22914,100528032	GAS6,KLRC2,NTRK3,PGF,PTN,THBD,THBS4,KLRK1,KLRC4-KLRK1
5_Member	GO Biological Processes	GO:0002687	positive regulation of leukocyte migration	-2.96061	-0.769166	5/135	2621,3554,5228,5764,7060	GAS6,IL1R1,PGF,PTN,THBS4
5_Member	GO Biological Processes	GO:0050921	positive regulation of chemotaxis	-2.87667	-0.719315	5/141	2621,4916,5228,5764,7060	GAS6,NTRK3,PGF,PTN,THBS4
5_Member	GO Biological Processes	GO:0030335	positive regulation of cell migration	-2.84995	-0.702735	10/556	2621,3554,4916,5228,5420,5764,7060,7481,10396,223117	GAS6,IL1R1,NTRK3,PGF,PODXL,PTN,THBS4,WNT11,ATP8A1,SEMA3D
5_Member	GO Biological Processes	GO:0051781	positive regulation of cell division	-2.76367	-0.644997	4/89	3481,5228,5764,7060	IGF2,PGF,PTN,THBS4
5_Member	GO Biological Processes	GO:2000147	positive regulation of cell motility	-2.70448	-0.616924	10/582	2621,3554,4916,5228,5420,5764,7060,7481,10396,223117	GAS6,IL1R1,NTRK3,PGF,PODXL,PTN,THBS4,WNT11,ATP8A1,SEMA3D
5_Member	GO Biological Processes	GO:0002690	positive regulation of leukocyte chemotaxis	-2.67669	-0.605012	4/94	2621,5228,5764,7060	GAS6,PGF,PTN,THBS4
5_Member	GO Biological Processes	GO:0051272	positive regulation of cellular component movement	-2.64034	-0.58398	10/594	2621,3554,4916,5228,5420,5764,7060,7481,10396,223117	GAS6,IL1R1,NTRK3,PGF,PODXL,PTN,THBS4,WNT11,ATP8A1,SEMA3D
5_Member	GO Biological Processes	GO:0040017	positive regulation of locomotion	-2.62982	-0.577746	10/596	2621,3554,4916,5228,5420,5764,7060,7481,10396,223117	GAS6,IL1R1,NTRK3,PGF,PODXL,PTN,THBS4,WNT11,ATP8A1,SEMA3D
5_Member	GO Biological Processes	GO:0050673	epithelial cell proliferation	-2.34755	-0.412356	8/450	374,2173,3481,5228,5764,6347,7060,51384	AREG,FABP7,IGF2,PGF,PTN,CCL2,THBS4,WNT16
5_Member	KEGG Pathway	hsa04151	PI3K-Akt signaling pathway	-2.1941	-0.319205	7/380	374,3371,3481,3914,5228,7060,9586	AREG,TNC,IGF2,LAMB3,PGF,THBS4,CREB5
5_Member	GO Biological Processes	GO:0050679	positive regulation of epithelial cell proliferation	-2.14583	-0.289275	5/209	374,3481,5228,5764,7060	AREG,IGF2,PGF,PTN,THBS4
5_Member	WikiPathways	WP3932	Focal adhesion: PI3K-Akt-mTOR-signaling pathway	-2.05136	-0.236195	6/309	3371,3914,4842,5228,7060,9586	TNC,LAMB3,NOS1,PGF,THBS4,CREB5
6_Summary	GO Biological Processes	GO:0071295	cellular response to vitamin	-6.06308	-2.60801	5/31	2621,3371,4330,5251,5764,114,1392,1393,2921,4916,6347,7481,23209,57795,2596,3484,4837,5228,664,4217,374,3481,25805,157506	GAS6,TNC,MN1,PHEX,PTN,ADCY8,CRH,CRHBP,CXCL3,NTRK3,CCL2,WNT11,MLC1,BRINP2,GAP43,IGFBP1,NNMT,PGF,BNIP3,MAP3K5,AREG,IGF2,BAMBI,RDH10
6_Member	GO Biological Processes	GO:0071295	cellular response to vitamin	-6.06308	-2.60801	5/31	2621,3371,4330,5251,5764	GAS6,TNC,MN1,PHEX,PTN
6_Member	GO Biological Processes	GO:0031670	cellular response to nutrient	-5.33389	-2.12592	5/43	2621,3371,4330,5251,5764	GAS6,TNC,MN1,PHEX,PTN
6_Member	GO Biological Processes	GO:0071305	cellular response to vitamin D	-5.07709	-2.09559	4/23	3371,4330,5251,5764	TNC,MN1,PHEX,PTN
6_Member	GO Biological Processes	GO:0071396	cellular response to lipid	-4.54539	-1.79647	13/575	114,1392,1393,2921,3371,4330,4916,5251,5764,6347,7481,23209,57795	ADCY8,CRH,CRHBP,CXCL3,TNC,MN1,NTRK3,PHEX,PTN,CCL2,WNT11,MLC1,BRINP2
6_Member	GO Biological Processes	GO:0033280	response to vitamin D	-4.32849	-1.62953	4/35	3371,4330,5251,5764	TNC,MN1,PHEX,PTN
6_Member	GO Biological Processes	GO:0031099	regeneration	-3.8252	-1.2764	7/198	2596,2621,3371,3484,4837,5228,5764	GAP43,GAS6,TNC,IGFBP1,NNMT,PGF,PTN
6_Member	GO Biological Processes	GO:0033273	response to vitamin	-3.74569	-1.25295	5/91	2621,3371,4330,5251,5764	GAS6,TNC,MN1,PHEX,PTN
6_Member	GO Biological Processes	GO:0071496	cellular response to external stimulus	-3.29185	-1.01292	8/318	664,2621,3371,4217,4330,5251,5764,7481	BNIP3,GAS6,TNC,MAP3K5,MN1,PHEX,PTN,WNT11
6_Member	GO Biological Processes	GO:0031669	cellular response to nutrient levels	-2.83739	-0.698393	6/213	2621,3371,4217,4330,5251,5764	GAS6,TNC,MAP3K5,MN1,PHEX,PTN
6_Member	GO Biological Processes	GO:0001503	ossification	-2.58456	-0.558322	8/411	374,3371,3481,4330,5251,5764,7481,25805	AREG,TNC,IGF2,MN1,PHEX,PTN,WNT11,BAMBI
6_Member	GO Biological Processes	GO:0031668	cellular response to extracellular stimulus	-2.54193	-0.536244	6/244	2621,3371,4217,4330,5251,5764	GAS6,TNC,MAP3K5,MN1,PHEX,PTN
6_Member	GO Biological Processes	GO:0007584	response to nutrient	-2.5007	-0.513737	5/172	2621,3371,4330,5251,5764	GAS6,TNC,MN1,PHEX,PTN
6_Member	GO Biological Processes	GO:0031103	axon regeneration	-2.48131	-0.497997	3/52	2596,3371,5764	GAP43,TNC,PTN
6_Member	GO Biological Processes	GO:0030324	lung development	-2.4476	-0.482093	5/177	3371,5251,5764,7481,157506	TNC,PHEX,PTN,WNT11,RDH10
6_Member	GO Biological Processes	GO:0030323	respiratory tube development	-2.4064	-0.455197	5/181	3371,5251,5764,7481,157506	TNC,PHEX,PTN,WNT11,RDH10
6_Member	GO Biological Processes	GO:0031102	neuron projection regeneration	-2.30587	-0.383495	3/60	2596,3371,5764	GAP43,TNC,PTN
6_Member	GO Biological Processes	GO:0031667	response to nutrient levels	-2.2258	-0.342661	8/472	664,2621,3371,4217,4330,5251,5764,7481	BNIP3,GAS6,TNC,MAP3K5,MN1,PHEX,PTN,WNT11
6_Member	GO Biological Processes	GO:0060541	respiratory system development	-2.18912	-0.318737	5/204	3371,5251,5764,7481,157506	TNC,PHEX,PTN,WNT11,RDH10
6_Member	GO Biological Processes	GO:0071407	cellular response to organic cyclic compound	-2.17508	-0.30761	9/585	114,1392,1393,3371,4330,5251,5764,6347,23209	ADCY8,CRH,CRHBP,TNC,MN1,PHEX,PTN,CCL2,MLC1
6_Member	GO Biological Processes	GO:0042246	tissue regeneration	-2.08623	-0.253439	3/72	2596,3484,5764	GAP43,IGFBP1,PTN
6_Member	GO Biological Processes	GO:0009991	response to extracellular stimulus	-2.067	-0.241848	8/503	664,2621,3371,4217,4330,5251,5764,7481	BNIP3,GAS6,TNC,MAP3K5,MN1,PHEX,PTN,WNT11
7_Summary	GO Biological Processes	GO:0048589	developmental growth	-5.46377	-2.18124	15/627	374,1735,2596,3371,3481,3484,3776,5764,5806,7481,28514,51760,57611,157506,223117,2621,4502	AREG,DIO3,GAP43,TNC,IGF2,IGFBP1,KCNK2,PTN,PTX3,WNT11,DLL1,SYT17,ISLR2,RDH10,SEMA3D,GAS6,MT2A
7_Member	GO Biological Processes	GO:0048589	developmental growth	-5.46377	-2.18124	15/627	374,1735,2596,3371,3481,3484,3776,5764,5806,7481,28514,51760,57611,157506,223117	AREG,DIO3,GAP43,TNC,IGF2,IGFBP1,KCNK2,PTN,PTX3,WNT11,DLL1,SYT17,ISLR2,RDH10,SEMA3D
7_Member	GO Biological Processes	GO:0040008	regulation of growth	-3.35655	-1.0593	12/661	1735,2596,2621,3481,3484,3776,4502,7481,28514,51760,57611,223117	DIO3,GAP43,GAS6,IGF2,IGFBP1,KCNK2,MT2A,WNT11,DLL1,SYT17,ISLR2,SEMA3D
7_Member	GO Biological Processes	GO:0048638	regulation of developmental growth	-2.52463	-0.52841	7/330	1735,3481,3776,28514,51760,57611,223117	DIO3,IGF2,KCNK2,DLL1,SYT17,ISLR2,SEMA3D
7_Member	GO Biological Processes	GO:0048639	positive regulation of developmental growth	-2.47924	-0.497743	5/174	1735,3481,28514,51760,57611	DIO3,IGF2,DLL1,SYT17,ISLR2
7_Member	GO Biological Processes	GO:0045927	positive regulation of growth	-2.4151	-0.458773	6/259	1735,3481,3484,28514,51760,57611	DIO3,IGF2,IGFBP1,DLL1,SYT17,ISLR2
8_Summary	Reactome Gene Sets	R-HSA-1660661	Sphingolipid de novo biosynthesis	-5.28351	-2.12592	5/44	221,8612,10715,151742,165679,84002	ALDH3B1,PLPP2,CERS1,PPM1L,SPTSSB,B3GNT5
8_Member	Reactome Gene Sets	R-HSA-1660661	Sphingolipid de novo biosynthesis	-5.28351	-2.12592	5/44	221,8612,10715,151742,165679	ALDH3B1,PLPP2,CERS1,PPM1L,SPTSSB
8_Member	Reactome Gene Sets	R-HSA-428157	Sphingolipid metabolism	-3.76824	-1.25295	5/90	221,8612,10715,151742,165679	ALDH3B1,PLPP2,CERS1,PPM1L,SPTSSB
8_Member	GO Biological Processes	GO:0046467	membrane lipid biosynthetic process	-3.76563	-1.25295	6/142	221,8612,10715,84002,151742,165679	ALDH3B1,PLPP2,CERS1,B3GNT5,PPM1L,SPTSSB
8_Member	GO Biological Processes	GO:0030148	sphingolipid biosynthetic process	-3.49485	-1.13746	5/103	221,8612,10715,151742,165679	ALDH3B1,PLPP2,CERS1,PPM1L,SPTSSB
8_Member	GO Biological Processes	GO:0006643	membrane lipid metabolic process	-2.93306	-0.747444	6/204	221,8612,10715,84002,151742,165679	ALDH3B1,PLPP2,CERS1,B3GNT5,PPM1L,SPTSSB
8_Member	GO Biological Processes	GO:0006665	sphingolipid metabolic process	-2.68378	-0.605371	5/156	221,8612,10715,151742,165679	ALDH3B1,PLPP2,CERS1,PPM1L,SPTSSB
9_Summary	GO Biological Processes	GO:0007610	behavior	-5.1672	-2.10689	14/581	114,1392,1393,2847,2911,3776,5730,5764,5803,6285,7060,8863,10396,139411,2567,4842,6347,9162,11141,23467,116372,116443,152330	ADCY8,CRH,CRHBP,MCHR1,GRM1,KCNK2,PTGDS,PTN,PTPRZ1,S100B,THBS4,PER3,ATP8A1,PTCHD1,GABRG3,NOS1,CCL2,DGKI,IL1RAPL1,NPTXR,LYPD1,GRIN3A,CNTN4
9_Member	GO Biological Processes	GO:0007610	behavior	-5.1672	-2.10689	14/581	114,1392,1393,2847,2911,3776,5730,5764,5803,6285,7060,8863,10396,139411	ADCY8,CRH,CRHBP,MCHR1,GRM1,KCNK2,PTGDS,PTN,PTPRZ1,S100B,THBS4,PER3,ATP8A1,PTCHD1
9_Member	GO Biological Processes	GO:0099536	synaptic signaling	-5.15029	-2.10689	16/752	114,1392,1393,2567,2911,4842,5764,6285,6347,9162,11141,23467,116372,116443,139411,152330	ADCY8,CRH,CRHBP,GABRG3,GRM1,NOS1,PTN,S100B,CCL2,DGKI,IL1RAPL1,NPTXR,LYPD1,GRIN3A,PTCHD1,CNTN4
9_Member	GO Biological Processes	GO:0007611	learning or memory	-4.76559	-1.89524	9/255	114,1392,1393,3776,5764,5803,6285,10396,139411	ADCY8,CRH,CRHBP,KCNK2,PTN,PTPRZ1,S100B,ATP8A1,PTCHD1
9_Member	GO Biological Processes	GO:0099537	trans-synaptic signaling	-4.69579	-1.88087	15/728	114,1392,1393,2567,2911,4842,5764,6285,6347,9162,11141,23467,116443,139411,152330	ADCY8,CRH,CRHBP,GABRG3,GRM1,NOS1,PTN,S100B,CCL2,DGKI,IL1RAPL1,NPTXR,GRIN3A,PTCHD1,CNTN4
9_Member	GO Biological Processes	GO:0050890	cognition	-4.26036	-1.59762	9/296	114,1392,1393,3776,5764,5803,6285,10396,139411	ADCY8,CRH,CRHBP,KCNK2,PTN,PTPRZ1,S100B,ATP8A1,PTCHD1
9_Member	GO Biological Processes	GO:0050804	modulation of chemical synaptic transmission	-3.63931	-1.20558	10/439	114,1392,2911,5764,6285,6347,9162,23467,116443,152330	ADCY8,CRH,GRM1,PTN,S100B,CCL2,DGKI,NPTXR,GRIN3A,CNTN4
9_Member	GO Biological Processes	GO:0099177	regulation of trans-synaptic signaling	-3.63143	-1.20422	10/440	114,1392,2911,5764,6285,6347,9162,23467,116443,152330	ADCY8,CRH,GRM1,PTN,S100B,CCL2,DGKI,NPTXR,GRIN3A,CNTN4
9_Member	GO Biological Processes	GO:0007268	chemical synaptic transmission	-3.57222	-1.1743	13/720	114,1392,1393,2567,2911,5764,6285,6347,9162,23467,116443,139411,152330	ADCY8,CRH,CRHBP,GABRG3,GRM1,PTN,S100B,CCL2,DGKI,NPTXR,GRIN3A,PTCHD1,CNTN4
9_Member	GO Biological Processes	GO:0098916	anterograde trans-synaptic signaling	-3.57222	-1.1743	13/720	114,1392,1393,2567,2911,5764,6285,6347,9162,23467,116443,139411,152330	ADCY8,CRH,CRHBP,GABRG3,GRM1,PTN,S100B,CCL2,DGKI,NPTXR,GRIN3A,PTCHD1,CNTN4
9_Member	GO Biological Processes	GO:0007613	memory	-3.22391	-0.96671	5/118	114,3776,5764,6285,139411	ADCY8,KCNK2,PTN,S100B,PTCHD1
9_Member	GO Biological Processes	GO:0060291	long-term synaptic potentiation	-2.59478	-0.561452	4/99	114,1392,5764,6285	ADCY8,CRH,PTN,S100B
9_Member	GO Biological Processes	GO:0050806	positive regulation of synaptic transmission	-2.58959	-0.560324	5/164	114,1392,5764,6285,6347	ADCY8,CRH,PTN,S100B,CCL2
9_Member	GO Biological Processes	GO:0048167	regulation of synaptic plasticity	-2.25196	-0.357117	5/197	114,1392,5764,6285,152330	ADCY8,CRH,PTN,S100B,CNTN4
9_Member	GO Biological Processes	GO:0021536	diencephalon development	-2.00654	-0.211858	3/77	1392,5764,139411	CRH,PTN,PTCHD1
10_Summary	GO Biological Processes	GO:0048678	response to axon injury	-5.07844	-2.09559	6/83	664,2596,3371,3776,4916,5764,953,1634,2621,4217,7056,9162,80274,7481,8796,6285,27087,4842,5228,2567,2911,5350,116443	BNIP3,GAP43,TNC,KCNK2,NTRK3,PTN,ENTPD1,DCN,GAS6,MAP3K5,THBD,DGKI,SCUBE1,WNT11,SCEL,S100B,B3GAT1,NOS1,PGF,GABRG3,GRM1,PLN,GRIN3A
10_Member	GO Biological Processes	GO:0048678	response to axon injury	-5.07844	-2.09559	6/83	664,2596,3371,3776,4916,5764	BNIP3,GAP43,TNC,KCNK2,NTRK3,PTN
10_Member	GO Biological Processes	GO:0009611	response to wounding	-4.7294	-1.8925	13/552	664,953,1634,2596,2621,3371,3776,4217,4916,5764,7056,9162,80274	BNIP3,ENTPD1,DCN,GAP43,GAS6,TNC,KCNK2,MAP3K5,NTRK3,PTN,THBD,DGKI,SCUBE1
10_Member	GO Biological Processes	GO:0009612	response to mechanical stimulus	-3.59387	-1.1743	7/216	664,1634,3371,3776,5764,7481,8796	BNIP3,DCN,TNC,KCNK2,PTN,WNT11,SCEL
10_Member	GO Biological Processes	GO:0071456	cellular response to hypoxia	-2.74558	-0.63914	5/151	664,3776,5764,6285,27087	BNIP3,KCNK2,PTN,S100B,B3GAT1
10_Member	GO Biological Processes	GO:0001666	response to hypoxia	-2.69929	-0.614047	7/307	664,3776,4842,5228,5764,6285,27087	BNIP3,KCNK2,NOS1,PGF,PTN,S100B,B3GAT1
10_Member	GO Biological Processes	GO:0036294	cellular response to decreased oxygen levels	-2.62427	-0.574311	5/161	664,3776,5764,6285,27087	BNIP3,KCNK2,PTN,S100B,B3GAT1
10_Member	GO Biological Processes	GO:0036293	response to decreased oxygen levels	-2.58357	-0.558322	7/322	664,3776,4842,5228,5764,6285,27087	BNIP3,KCNK2,NOS1,PGF,PTN,S100B,B3GAT1
10_Member	GO Biological Processes	GO:0071453	cellular response to oxygen levels	-2.4476	-0.482093	5/177	664,3776,5764,6285,27087	BNIP3,KCNK2,PTN,S100B,B3GAT1
10_Member	GO Biological Processes	GO:0042391	regulation of membrane potential	-2.44132	-0.479411	8/434	664,1634,2567,2911,3776,5350,5764,116443	BNIP3,DCN,GABRG3,GRM1,KCNK2,PLN,PTN,GRIN3A
10_Member	GO Biological Processes	GO:0070482	response to oxygen levels	-2.40529	-0.455197	7/347	664,3776,4842,5228,5764,6285,27087	BNIP3,KCNK2,NOS1,PGF,PTN,S100B,B3GAT1
11_Summary	GO Biological Processes	GO:0034351	negative regulation of glial cell apoptotic process	-4.82321	-1.90866	3/9	2621,6347,28514,1634,4773,7056,81706,84002,4502,5806,4217	GAS6,CCL2,DLL1,DCN,NFATC2,THBD,PPP1R14C,B3GNT5,MT2A,PTX3,MAP3K5
11_Member	GO Biological Processes	GO:0034351	negative regulation of glial cell apoptotic process	-4.82321	-1.90866	3/9	2621,6347,28514	GAS6,CCL2,DLL1
11_Member	GO Biological Processes	GO:0034350	regulation of glial cell apoptotic process	-4.53366	-1.7952	3/11	2621,6347,28514	GAS6,CCL2,DLL1
11_Member	Canonical Pathways	M65	PID FRA PATHWAY	-4.23151	-1.58788	4/37	1634,4773,6347,7056	DCN,NFATC2,CCL2,THBD
11_Member	GO Biological Processes	GO:0034349	glial cell apoptotic process	-3.9296	-1.35322	3/17	2621,6347,28514	GAS6,CCL2,DLL1
11_Member	WikiPathways	WP2880	Glucocorticoid receptor pathway	-3.12933	-0.910637	4/71	6347,7056,81706,84002	CCL2,THBD,PPP1R14C,B3GNT5
11_Member	WikiPathways	WP3624	Lung fibrosis	-2.24665	-0.356235	3/63	4502,5806,6347	MT2A,PTX3,CCL2
11_Member	GO Biological Processes	GO:0050766	positive regulation of phagocytosis	-2.19048	-0.318737	3/66	2621,5806,6347	GAS6,PTX3,CCL2
11_Member	GO Biological Processes	GO:0072577	endothelial cell apoptotic process	-2.17239	-0.30761	3/67	2621,4217,6347	GAS6,MAP3K5,CCL2
11_Member	Canonical Pathways	M167	PID AP1 PATHWAY	-2.11987	-0.274031	3/70	4502,4773,6347	MT2A,NFATC2,CCL2
12_Summary	GO Biological Processes	GO:0007169	transmembrane receptor protein tyrosine kinase signaling pathway	-4.78155	-1.89524	14/629	374,1634,2049,2202,2674,3481,3484,4916,5228,11122,23554,28514,56899,387914,2621,3371,4842,5764,6347,25805,55553,7060,7481,9289,57125	AREG,DCN,EPHB3,EFEMP1,GFRA1,IGF2,IGFBP1,NTRK3,PGF,PTPRT,TSPAN12,DLL1,ANKS1B,SHISA2,GAS6,TNC,NOS1,PTN,CCL2,BAMBI,SOX6,THBS4,WNT11,ADGRG1,PLXDC1
12_Member	GO Biological Processes	GO:0007169	transmembrane receptor protein tyrosine kinase signaling pathway	-4.78155	-1.89524	14/629	374,1634,2049,2202,2674,3481,3484,4916,5228,11122,23554,28514,56899,387914	AREG,DCN,EPHB3,EFEMP1,GFRA1,IGF2,IGFBP1,NTRK3,PGF,PTPRT,TSPAN12,DLL1,ANKS1B,SHISA2
12_Member	GO Biological Processes	GO:0038084	vascular endothelial growth factor signaling pathway	-3.74842	-1.25295	4/49	1634,5228,23554,28514	DCN,PGF,TSPAN12,DLL1
12_Member	GO Biological Processes	GO:0070848	response to growth factor	-3.57222	-1.1743	13/720	1634,2621,3371,4842,4916,5228,5764,6347,23554,25805,28514,55553,387914	DCN,GAS6,TNC,NOS1,NTRK3,PGF,PTN,CCL2,TSPAN12,BAMBI,DLL1,SOX6,SHISA2
12_Member	GO Biological Processes	GO:1900746	regulation of vascular endothelial growth factor signaling pathway	-3.31421	-1.02805	3/27	1634,23554,28514	DCN,TSPAN12,DLL1
12_Member	GO Biological Processes	GO:1902547	regulation of cellular response to vascular endothelial growth factor stimulus	-3.22121	-0.96671	3/29	1634,23554,28514	DCN,TSPAN12,DLL1
12_Member	GO Biological Processes	GO:0071363	cellular response to growth factor stimulus	-3.19793	-0.95349	12/689	1634,2621,4842,4916,5228,5764,6347,23554,25805,28514,55553,387914	DCN,GAS6,NOS1,NTRK3,PGF,PTN,CCL2,TSPAN12,BAMBI,DLL1,SOX6,SHISA2
12_Member	GO Biological Processes	GO:0035924	cellular response to vascular endothelial growth factor stimulus	-3.08387	-0.877501	4/73	1634,5228,23554,28514	DCN,PGF,TSPAN12,DLL1
12_Member	GO Biological Processes	GO:0048514	blood vessel morphogenesis	-2.65556	-0.597047	11/693	1634,2049,5228,5764,6347,7060,7481,9289,23554,28514,57125	DCN,EPHB3,PGF,PTN,CCL2,THBS4,WNT11,ADGRG1,TSPAN12,DLL1,PLXDC1
12_Member	GO Biological Processes	GO:0001525	angiogenesis	-2.60894	-0.567245	10/600	1634,2049,5228,5764,6347,7060,9289,23554,28514,57125	DCN,EPHB3,PGF,PTN,CCL2,THBS4,ADGRG1,TSPAN12,DLL1,PLXDC1
12_Member	GO Biological Processes	GO:0001568	blood vessel development	-2.30676	-0.383495	11/771	1634,2049,5228,5764,6347,7060,7481,9289,23554,28514,57125	DCN,EPHB3,PGF,PTN,CCL2,THBS4,WNT11,ADGRG1,TSPAN12,DLL1,PLXDC1
13_Summary	Reactome Gene Sets	R-HSA-500792	GPCR ligand binding	-4.77348	-1.89524	12/467	1392,1393,1880,2847,2911,2921,5732,6347,7481,8325,9934,51384,114,9162,2567,116443	CRH,CRHBP,GPR183,MCHR1,GRM1,CXCL3,PTGER2,CCL2,WNT11,FZD8,P2RY14,WNT16,ADCY8,DGKI,GABRG3,GRIN3A
13_Member	Reactome Gene Sets	R-HSA-500792	GPCR ligand binding	-4.77348	-1.89524	12/467	1392,1393,1880,2847,2911,2921,5732,6347,7481,8325,9934,51384	CRH,CRHBP,GPR183,MCHR1,GRM1,CXCL3,PTGER2,CCL2,WNT11,FZD8,P2RY14,WNT16
13_Member	Reactome Gene Sets	R-HSA-372790	Signaling by GPCR	-4.24963	-1.59549	14/704	114,1392,1393,1880,2847,2911,2921,5732,6347,7481,8325,9162,9934,51384	ADCY8,CRH,CRHBP,GPR183,MCHR1,GRM1,CXCL3,PTGER2,CCL2,WNT11,FZD8,DGKI,P2RY14,WNT16
13_Member	KEGG Pathway	hsa04080	Neuroactive ligand-receptor interaction	-2.27454	-0.367678	6/277	2567,2847,2911,5732,9934,116443	GABRG3,MCHR1,GRM1,PTGER2,P2RY14,GRIN3A
13_Member	KEGG Pathway	ko04080	Neuroactive ligand-receptor interaction	-2.27454	-0.367678	6/277	2567,2847,2911,5732,9934,116443	GABRG3,MCHR1,GRM1,PTGER2,P2RY14,GRIN3A
14_Summary	Canonical Pathways	M3008	NABA ECM GLYCOPROTEINS	-4.74326	-1.8925	8/196	2202,2621,3371,3484,3914,7060,59277,133584,1634,4319,4324,80274,2049,5764,22998,158326,5806	EFEMP1,GAS6,TNC,IGFBP1,LAMB3,THBS4,NTN4,EGFLAM,DCN,MMP10,MMP15,SCUBE1,EPHB3,PTN,LIMCH1,FREM1,PTX3
14_Member	Canonical Pathways	M3008	NABA ECM GLYCOPROTEINS	-4.74326	-1.8925	8/196	2202,2621,3371,3484,3914,7060,59277,133584	EFEMP1,GAS6,TNC,IGFBP1,LAMB3,THBS4,NTN4,EGFLAM
14_Member	Canonical Pathways	M5884	NABA CORE MATRISOME	-4.50796	-1.78099	9/275	1634,2202,2621,3371,3484,3914,7060,59277,133584	DCN,EFEMP1,GAS6,TNC,IGFBP1,LAMB3,THBS4,NTN4,EGFLAM
14_Member	Reactome Gene Sets	R-HSA-1474244	Extracellular matrix organization	-3.44958	-1.11318	8/301	1634,2202,3371,3914,4319,4324,59277,80274	DCN,EFEMP1,TNC,LAMB3,MMP10,MMP15,NTN4,SCUBE1
14_Member	GO Biological Processes	GO:0031589	cell-substrate adhesion	-2.91303	-0.741655	8/364	2049,2621,3914,5764,22998,59277,133584,158326	EPHB3,GAS6,LAMB3,PTN,LIMCH1,NTN4,EGFLAM,FREM1
14_Member	Reactome Gene Sets	R-HSA-1474228	Degradation of the extracellular matrix	-2.89037	-0.724559	5/140	1634,3914,4319,4324,80274	DCN,LAMB3,MMP10,MMP15,SCUBE1
14_Member	GO Biological Processes	GO:0030198	extracellular matrix organization	-2.73947	-0.635441	7/302	2621,3914,4319,4324,5806,59277,133584	GAS6,LAMB3,MMP10,MMP15,PTX3,NTN4,EGFLAM
14_Member	GO Biological Processes	GO:0043062	extracellular structure organization	-2.73137	-0.632612	7/303	2621,3914,4319,4324,5806,59277,133584	GAS6,LAMB3,MMP10,MMP15,PTX3,NTN4,EGFLAM
14_Member	GO Biological Processes	GO:0045229	external encapsulating structure organization	-2.71526	-0.623069	7/305	2621,3914,4319,4324,5806,59277,133584	GAS6,LAMB3,MMP10,MMP15,PTX3,NTN4,EGFLAM
14_Member	GO Biological Processes	GO:0085029	extracellular matrix assembly	-2.66105	-0.600368	3/45	2621,3914,59277	GAS6,LAMB3,NTN4
14_Member	Reactome Gene Sets	R-HSA-3000171	Non-integrin membrane-ECM interactions	-2.32634	-0.394387	3/59	3371,3914,59277	TNC,LAMB3,NTN4
15_Summary	GO Biological Processes	GO:0003401	axis elongation	-4.72273	-1.8925	4/28	374,3371,7481,157506,51760,57611,223117,5420,28514,51339,51384,59277,1634,2049,5764,1746	AREG,TNC,WNT11,RDH10,SYT17,ISLR2,SEMA3D,PODXL,DLL1,DACT1,WNT16,NTN4,DCN,EPHB3,PTN,DLX2
15_Member	GO Biological Processes	GO:0003401	axis elongation	-4.72273	-1.8925	4/28	374,3371,7481,157506	AREG,TNC,WNT11,RDH10
15_Member	GO Biological Processes	GO:0060602	branch elongation of an epithelium	-3.85224	-1.29671	3/18	374,3371,157506	AREG,TNC,RDH10
15_Member	GO Biological Processes	GO:0060560	developmental growth involved in morphogenesis	-3.37321	-1.06841	7/235	374,3371,7481,51760,57611,157506,223117	AREG,TNC,WNT11,SYT17,ISLR2,RDH10,SEMA3D
15_Member	GO Biological Processes	GO:0002009	morphogenesis of an epithelium	-2.56493	-0.546007	9/509	374,3371,5420,7481,28514,51339,51384,59277,157506	AREG,TNC,PODXL,WNT11,DLL1,DACT1,WNT16,NTN4,RDH10
15_Member	GO Biological Processes	GO:0001655	urogenital system development	-2.46048	-0.487036	7/339	1634,2049,3371,5420,7481,28514,157506	DCN,EPHB3,TNC,PODXL,WNT11,DLL1,RDH10
15_Member	GO Biological Processes	GO:0022612	gland morphogenesis	-2.29594	-0.376714	4/120	374,3371,5764,59277	AREG,TNC,PTN,NTN4
15_Member	GO Biological Processes	GO:0001763	morphogenesis of a branching structure	-2.25196	-0.357117	5/197	374,1746,3371,59277,157506	AREG,DLX2,TNC,NTN4,RDH10
15_Member	GO Biological Processes	GO:0048729	tissue morphogenesis	-2.02762	-0.224616	9/618	374,3371,5420,7481,28514,51339,51384,59277,157506	AREG,TNC,PODXL,WNT11,DLL1,DACT1,WNT16,NTN4,RDH10
16_Summary	GO Biological Processes	GO:0060042	retina morphogenesis in camera-type eye	-4.68628	-1.88087	5/58	1735,5764,23554,28514,84465,2202,51384,1746,157506,3776,4916	DIO3,PTN,TSPAN12,DLL1,MEGF11,EFEMP1,WNT16,DLX2,RDH10,KCNK2,NTRK3
16_Member	GO Biological Processes	GO:0060042	retina morphogenesis in camera-type eye	-4.68628	-1.88087	5/58	1735,5764,23554,28514,84465	DIO3,PTN,TSPAN12,DLL1,MEGF11
16_Member	GO Biological Processes	GO:0048592	eye morphogenesis	-4.54823	-1.79647	7/152	1735,2202,5764,23554,28514,51384,84465	DIO3,EFEMP1,PTN,TSPAN12,DLL1,WNT16,MEGF11
16_Member	GO Biological Processes	GO:0003407	neural retina development	-4.28842	-1.60795	5/70	1735,1746,5764,23554,84465	DIO3,DLX2,PTN,TSPAN12,MEGF11
16_Member	GO Biological Processes	GO:0048593	camera-type eye morphogenesis	-4.14811	-1.51879	6/121	1735,5764,23554,28514,51384,84465	DIO3,PTN,TSPAN12,DLL1,WNT16,MEGF11
16_Member	GO Biological Processes	GO:0043010	camera-type eye development	-3.97137	-1.38781	9/323	1735,1746,2202,5764,23554,28514,51384,84465,157506	DIO3,DLX2,EFEMP1,PTN,TSPAN12,DLL1,WNT16,MEGF11,RDH10
16_Member	GO Biological Processes	GO:0060041	retina development in camera-type eye	-3.66808	-1.20558	6/148	1735,1746,5764,23554,28514,84465	DIO3,DLX2,PTN,TSPAN12,DLL1,MEGF11
16_Member	GO Biological Processes	GO:0001654	eye development	-3.51561	-1.14512	9/372	1735,1746,2202,5764,23554,28514,51384,84465,157506	DIO3,DLX2,EFEMP1,PTN,TSPAN12,DLL1,WNT16,MEGF11,RDH10
16_Member	GO Biological Processes	GO:0150063	visual system development	-3.48173	-1.12862	9/376	1735,1746,2202,5764,23554,28514,51384,84465,157506	DIO3,DLX2,EFEMP1,PTN,TSPAN12,DLL1,WNT16,MEGF11,RDH10
16_Member	GO Biological Processes	GO:0007423	sensory organ development	-3.43366	-1.10348	11/555	1735,1746,2202,3776,4916,5764,23554,28514,51384,84465,157506	DIO3,DLX2,EFEMP1,KCNK2,NTRK3,PTN,TSPAN12,DLL1,WNT16,MEGF11,RDH10
16_Member	GO Biological Processes	GO:0048880	sensory system development	-3.43176	-1.10348	9/382	1735,1746,2202,5764,23554,28514,51384,84465,157506	DIO3,DLX2,EFEMP1,PTN,TSPAN12,DLL1,WNT16,MEGF11,RDH10
16_Member	GO Biological Processes	GO:0090596	sensory organ morphogenesis	-3.14302	-0.918033	7/257	1735,2202,5764,23554,28514,51384,84465	DIO3,EFEMP1,PTN,TSPAN12,DLL1,WNT16,MEGF11
17_Summary	GO Biological Processes	GO:0099173	postsynapse organization	-4.27117	-1.59966	7/168	547,2049,2596,4916,5764,11141,26052,3914,5803,6285,57611,59277,152330,223117,51760,57554,5420,3371,116443	KIF1A,EPHB3,GAP43,NTRK3,PTN,IL1RAPL1,DNM3,LAMB3,PTPRZ1,S100B,ISLR2,NTN4,CNTN4,SEMA3D,SYT17,LRRC7,PODXL,TNC,GRIN3A
17_Member	GO Biological Processes	GO:0099173	postsynapse organization	-4.27117	-1.59966	7/168	547,2049,2596,4916,5764,11141,26052	KIF1A,EPHB3,GAP43,NTRK3,PTN,IL1RAPL1,DNM3
17_Member	GO Biological Processes	GO:0000904	cell morphogenesis involved in differentiation	-3.72636	-1.25114	13/694	547,2049,2596,3914,5764,5803,6285,11141,26052,57611,59277,152330,223117	KIF1A,EPHB3,GAP43,LAMB3,PTN,PTPRZ1,S100B,IL1RAPL1,DNM3,ISLR2,NTN4,CNTN4,SEMA3D
17_Member	GO Biological Processes	GO:0048812	neuron projection morphogenesis	-3.64459	-1.20558	12/614	547,2049,2596,5764,5803,6285,11141,26052,51760,57611,152330,223117	KIF1A,EPHB3,GAP43,PTN,PTPRZ1,S100B,IL1RAPL1,DNM3,SYT17,ISLR2,CNTN4,SEMA3D
17_Member	GO Biological Processes	GO:0120039	plasma membrane bounded cell projection morphogenesis	-3.54951	-1.16552	12/629	547,2049,2596,5764,5803,6285,11141,26052,51760,57611,152330,223117	KIF1A,EPHB3,GAP43,PTN,PTPRZ1,S100B,IL1RAPL1,DNM3,SYT17,ISLR2,CNTN4,SEMA3D
17_Member	GO Biological Processes	GO:0048858	cell projection morphogenesis	-3.52467	-1.14973	12/633	547,2049,2596,5764,5803,6285,11141,26052,51760,57611,152330,223117	KIF1A,EPHB3,GAP43,PTN,PTPRZ1,S100B,IL1RAPL1,DNM3,SYT17,ISLR2,CNTN4,SEMA3D
17_Member	GO Biological Processes	GO:0048667	cell morphogenesis involved in neuron differentiation	-3.5069	-1.14193	11/544	547,2049,2596,5764,5803,6285,11141,26052,57611,152330,223117	KIF1A,EPHB3,GAP43,PTN,PTPRZ1,S100B,IL1RAPL1,DNM3,ISLR2,CNTN4,SEMA3D
17_Member	GO Biological Processes	GO:0032990	cell part morphogenesis	-3.41546	-1.09824	12/651	547,2049,2596,5764,5803,6285,11141,26052,51760,57611,152330,223117	KIF1A,EPHB3,GAP43,PTN,PTPRZ1,S100B,IL1RAPL1,DNM3,SYT17,ISLR2,CNTN4,SEMA3D
17_Member	GO Biological Processes	GO:0010975	regulation of neuron projection development	-2.96105	-0.769166	9/445	547,2049,4916,5764,11141,26052,57554,57611,223117	KIF1A,EPHB3,NTRK3,PTN,IL1RAPL1,DNM3,LRRC7,ISLR2,SEMA3D
17_Member	GO Biological Processes	GO:0032989	cellular component morphogenesis	-2.91606	-0.741655	12/743	547,2049,2596,5764,5803,6285,11141,26052,51760,57611,152330,223117	KIF1A,EPHB3,GAP43,PTN,PTPRZ1,S100B,IL1RAPL1,DNM3,SYT17,ISLR2,CNTN4,SEMA3D
17_Member	GO Biological Processes	GO:0120035	regulation of plasma membrane bounded cell projection organization	-2.84684	-0.702619	11/655	547,2049,2596,4916,5420,5764,11141,26052,57554,57611,223117	KIF1A,EPHB3,GAP43,NTRK3,PODXL,PTN,IL1RAPL1,DNM3,LRRC7,ISLR2,SEMA3D
17_Member	GO Biological Processes	GO:0061564	axon development	-2.81672	-0.683634	9/467	2049,2596,3371,5764,5803,6285,57611,152330,223117	EPHB3,GAP43,TNC,PTN,PTPRZ1,S100B,ISLR2,CNTN4,SEMA3D
17_Member	GO Biological Processes	GO:0048813	dendrite morphogenesis	-2.80981	-0.683634	5/146	547,2049,5764,11141,26052	KIF1A,EPHB3,PTN,IL1RAPL1,DNM3
17_Member	GO Biological Processes	GO:0031344	regulation of cell projection organization	-2.75432	-0.640586	11/673	547,2049,2596,4916,5420,5764,11141,26052,57554,57611,223117	KIF1A,EPHB3,GAP43,NTRK3,PODXL,PTN,IL1RAPL1,DNM3,LRRC7,ISLR2,SEMA3D
17_Member	GO Biological Processes	GO:0099175	regulation of postsynapse organization	-2.74584	-0.63914	4/90	547,4916,11141,26052	KIF1A,NTRK3,IL1RAPL1,DNM3
17_Member	GO Biological Processes	GO:0060996	dendritic spine development	-2.59478	-0.561452	4/99	547,2049,26052,116443	KIF1A,EPHB3,DNM3,GRIN3A
17_Member	GO Biological Processes	GO:0016358	dendrite development	-2.54193	-0.536244	6/244	547,2049,5764,11141,26052,116443	KIF1A,EPHB3,PTN,IL1RAPL1,DNM3,GRIN3A
17_Member	GO Biological Processes	GO:0060997	dendritic spine morphogenesis	-2.28577	-0.374314	3/61	547,2049,26052	KIF1A,EPHB3,DNM3
17_Member	GO Biological Processes	GO:0060998	regulation of dendritic spine development	-2.28577	-0.374314	3/61	547,26052,116443	KIF1A,DNM3,GRIN3A
18_Summary	GO Biological Processes	GO:0042493	response to drug	-3.97439	-1.38781	10/399	1392,1393,2567,2621,4773,4837,4842,5228,5764,10715,7056,374,4324	CRH,CRHBP,GABRG3,GAS6,NFATC2,NNMT,NOS1,PGF,PTN,CERS1,THBD,AREG,MMP15
18_Member	GO Biological Processes	GO:0042493	response to drug	-3.97439	-1.38781	10/399	1392,1393,2567,2621,4773,4837,4842,5228,5764,10715	CRH,CRHBP,GABRG3,GAS6,NFATC2,NNMT,NOS1,PGF,PTN,CERS1
18_Member	GO Biological Processes	GO:0007565	female pregnancy	-2.2891	-0.374314	5/193	1392,1393,5228,5764,7056	CRH,CRHBP,PGF,PTN,THBD
18_Member	GO Biological Processes	GO:0044706	multi-multicellular organism process	-2.05496	-0.236195	5/220	1392,1393,5228,5764,7056	CRH,CRHBP,PGF,PTN,THBD
18_Member	GO Biological Processes	GO:0032355	response to estradiol	-2.0524	-0.236195	4/141	374,1393,4324,5764	AREG,CRHBP,MMP15,PTN
19_Summary	GO Biological Processes	GO:0097305	response to alcohol	-3.97288	-1.38781	8/252	114,1392,1393,3371,4916,5732,23209,116443,5350,5764,7481,57795	ADCY8,CRH,CRHBP,TNC,NTRK3,PTGER2,MLC1,GRIN3A,PLN,PTN,WNT11,BRINP2
19_Member	GO Biological Processes	GO:0097305	response to alcohol	-3.97288	-1.38781	8/252	114,1392,1393,3371,4916,5732,23209,116443	ADCY8,CRH,CRHBP,TNC,NTRK3,PTGER2,MLC1,GRIN3A
19_Member	GO Biological Processes	GO:1901654	response to ketone	-3.90784	-1.33852	7/192	114,1392,3371,4916,5350,5732,5764	ADCY8,CRH,TNC,NTRK3,PLN,PTGER2,PTN
19_Member	GO Biological Processes	GO:0071300	cellular response to retinoic acid	-3.24946	-0.984662	4/66	3371,4916,7481,57795	TNC,NTRK3,WNT11,BRINP2
19_Member	GO Biological Processes	GO:0045471	response to ethanol	-2.91811	-0.741655	5/138	1392,1393,3371,4916,116443	CRH,CRHBP,TNC,NTRK3,GRIN3A
19_Member	GO Biological Processes	GO:0097306	cellular response to alcohol	-2.71084	-0.620971	4/92	114,3371,5732,23209	ADCY8,TNC,PTGER2,MLC1
19_Member	GO Biological Processes	GO:1901655	cellular response to ketone	-2.67669	-0.605012	4/94	114,1392,3371,5732	ADCY8,CRH,TNC,PTGER2
19_Member	GO Biological Processes	GO:0032526	response to retinoic acid	-2.47305	-0.493686	4/107	3371,4916,7481,57795	TNC,NTRK3,WNT11,BRINP2
20_Summary	GO Biological Processes	GO:0045187	regulation of circadian sleep/wake cycle, sleep	-3.85224	-1.29671	3/18	1392,5730,8863,3400,4916,5764,5806	CRH,PTGDS,PER3,ID4,NTRK3,PTN,PTX3
20_Member	GO Biological Processes	GO:0045187	regulation of circadian sleep/wake cycle, sleep	-3.85224	-1.29671	3/18	1392,5730,8863	CRH,PTGDS,PER3
20_Member	GO Biological Processes	GO:0050802	circadian sleep/wake cycle, sleep	-3.64555	-1.20558	3/21	1392,5730,8863	CRH,PTGDS,PER3
20_Member	GO Biological Processes	GO:0042749	regulation of circadian sleep/wake cycle	-3.58371	-1.1743	3/22	1392,5730,8863	CRH,PTGDS,PER3
20_Member	GO Biological Processes	GO:0022410	circadian sleep/wake cycle process	-3.46866	-1.12814	3/24	1392,5730,8863	CRH,PTGDS,PER3
20_Member	GO Biological Processes	GO:0042745	circadian sleep/wake cycle	-3.31421	-1.02805	3/27	1392,5730,8863	CRH,PTGDS,PER3
20_Member	GO Biological Processes	GO:0030431	sleep	-3.09395	-0.881463	3/32	1392,5730,8863	CRH,PTGDS,PER3
20_Member	WikiPathways	WP3591	Sleep regulation	-2.8742	-0.719315	3/38	1392,5730,8863	CRH,PTGDS,PER3
20_Member	GO Biological Processes	GO:0048512	circadian behavior	-2.60674	-0.567245	3/47	1392,5730,8863	CRH,PTGDS,PER3
20_Member	GO Biological Processes	GO:0007622	rhythmic behavior	-2.55489	-0.543428	3/49	1392,5730,8863	CRH,PTGDS,PER3
20_Member	WikiPathways	WP3594	Circadian rhythm genes	-2.16299	-0.300971	5/207	1392,3400,4916,5730,8863	CRH,ID4,NTRK3,PTGDS,PER3
20_Member	GO Biological Processes	GO:0048511	rhythmic process	-2.10426	-0.26369	6/301	1392,3400,5730,5764,5806,8863	CRH,ID4,PTGDS,PTN,PTX3,PER3
20_Member	GO Biological Processes	GO:0050795	regulation of behavior	-2.08623	-0.253439	3/72	1392,5730,8863	CRH,PTGDS,PER3
