# Supplementary material for: Chronic cortisol differentially impacts stem cell-derived astrocytes from major depressive disorder patients
Source: Transl Psychiatry. 2021 Nov 30;11:608. doi: 10.1038/s41398-021-01733-9 (PMC8632962; doi:10.1038/s41398-021-01733-9)
Supplement: Supplementary file 13 — Supplementary Table 13 [file 41398_2021_1733_MOESM13_ESM.xlsx]

## Sheet: ST13 NR Unique GO
GroupID	Category	Term	Description	LogP	Log(q-value)	InTerm_InList	Genes	Symbols
1_Summary	GO Biological Processes	GO:0051301	cell division	-16.3591	-12.0887	25/613	991,1058,4751,5454,6790,7153,9133,9212,9700,9928,10112,10403,11004,11065,11339,22974,23397,51203,54443,54478,57082,64151,81610,83540,90293,1906,4288,7272,9787,55355,10457,11170,128239,3161,23224,1003,80323,84709,115827,10451,152273,10653	CDC20,CENPA,NEK2,POU3F2,AURKA,TOP2A,CCNB2,AURKB,ESPL1,KIF14,KIF20A,NDC80,KIF2C,UBE2C,OIP5,TPX2,NCAPH,NUSAP1,ANLN,PIMREG,KNL1,NCAPG,FAM83D,NUF2,KLHL13,EDN1,MKI67,TTK,DLGAP5,HJURP,GPNMB,FAM107A,IQGAP3,HMMR,SYNE2,CDH5,CCDC68,MGARP,RAB3C,VAV3,FGD5,SPINT2
1_Member	GO Biological Processes	GO:0051301	cell division	-16.3591	-12.0887	25/613	991,1058,4751,5454,6790,7153,9133,9212,9700,9928,10112,10403,11004,11065,11339,22974,23397,51203,54443,54478,57082,64151,81610,83540,90293	CDC20,CENPA,NEK2,POU3F2,AURKA,TOP2A,CCNB2,AURKB,ESPL1,KIF14,KIF20A,NDC80,KIF2C,UBE2C,OIP5,TPX2,NCAPH,NUSAP1,ANLN,PIMREG,KNL1,NCAPG,FAM83D,NUF2,KLHL13
1_Member	GO Biological Processes	GO:0140014	mitotic nuclear division	-16.1484	-12.0887	19/291	991,1906,4288,4751,6790,7272,9212,9700,9787,9928,10403,11004,11065,22974,23397,51203,54443,64151,83540	CDC20,EDN1,MKI67,NEK2,AURKA,TTK,AURKB,ESPL1,DLGAP5,KIF14,NDC80,KIF2C,UBE2C,TPX2,NCAPH,NUSAP1,ANLN,NCAPG,NUF2
1_Member	GO Biological Processes	GO:0007059	chromosome segregation	-15.9387	-12.0552	20/347	991,4288,4751,7153,7272,9212,9700,9787,9928,10403,11004,11065,11339,23397,51203,55355,57082,64151,81610,83540	CDC20,MKI67,NEK2,TOP2A,TTK,AURKB,ESPL1,DLGAP5,KIF14,NDC80,KIF2C,UBE2C,OIP5,NCAPH,NUSAP1,HJURP,KNL1,NCAPG,FAM83D,NUF2
1_Member	GO Biological Processes	GO:0000280	nuclear division	-15.0262	-11.2676	21/443	991,1906,4288,4751,6790,7153,7272,9133,9212,9700,9787,9928,10403,11004,11065,22974,23397,51203,54443,64151,83540	CDC20,EDN1,MKI67,NEK2,AURKA,TOP2A,TTK,CCNB2,AURKB,ESPL1,DLGAP5,KIF14,NDC80,KIF2C,UBE2C,TPX2,NCAPH,NUSAP1,ANLN,NCAPG,NUF2
1_Member	GO Biological Processes	GO:1903047	mitotic cell cycle process	-14.6628	-11.0011	25/726	991,1058,1906,4288,4751,6790,7272,9133,9212,9700,9787,9928,10112,10403,10457,11004,11065,11170,22974,23397,51203,54443,64151,83540,128239	CDC20,CENPA,EDN1,MKI67,NEK2,AURKA,TTK,CCNB2,AURKB,ESPL1,DLGAP5,KIF14,KIF20A,NDC80,GPNMB,KIF2C,UBE2C,FAM107A,TPX2,NCAPH,NUSAP1,ANLN,NCAPG,NUF2,IQGAP3
1_Member	GO Biological Processes	GO:0048285	organelle fission	-14.1259	-10.5433	21/492	991,1906,4288,4751,6790,7153,7272,9133,9212,9700,9787,9928,10403,11004,11065,22974,23397,51203,54443,64151,83540	CDC20,EDN1,MKI67,NEK2,AURKA,TOP2A,TTK,CCNB2,AURKB,ESPL1,DLGAP5,KIF14,NDC80,KIF2C,UBE2C,TPX2,NCAPH,NUSAP1,ANLN,NCAPG,NUF2
1_Member	GO Biological Processes	GO:0098813	nuclear chromosome segregation	-13.8757	-10.3601	17/283	991,4751,7153,7272,9212,9700,9787,9928,10403,11004,11065,23397,51203,57082,64151,81610,83540	CDC20,NEK2,TOP2A,TTK,AURKB,ESPL1,DLGAP5,KIF14,NDC80,KIF2C,UBE2C,NCAPH,NUSAP1,KNL1,NCAPG,FAM83D,NUF2
1_Member	GO Biological Processes	GO:0000819	sister chromatid segregation	-13.5364	-10.0788	15/205	991,4751,7153,7272,9212,9700,9787,9928,10403,11004,11065,23397,51203,64151,83540	CDC20,NEK2,TOP2A,TTK,AURKB,ESPL1,DLGAP5,KIF14,NDC80,KIF2C,UBE2C,NCAPH,NUSAP1,NCAPG,NUF2
1_Member	GO Biological Processes	GO:0000070	mitotic sister chromatid segregation	-13.3707	-9.96427	14/170	991,4751,7272,9212,9700,9787,9928,10403,11004,11065,23397,51203,64151,83540	CDC20,NEK2,TTK,AURKB,ESPL1,DLGAP5,KIF14,NDC80,KIF2C,UBE2C,NCAPH,NUSAP1,NCAPG,NUF2
1_Member	Canonical Pathways	M14	PID AURORA B PATHWAY	-12.9609	-9.60024	9/39	1058,6790,9212,10112,10403,11004,23397,64151,90293	CENPA,AURKA,AURKB,KIF20A,NDC80,KIF2C,NCAPH,NCAPG,KLHL13
1_Member	GO Biological Processes	GO:1902850	microtubule cytoskeleton organization involved in mitosis	-11.3718	-8.05248	12/150	991,1058,4751,6790,7272,9212,9700,9787,10403,22974,51203,83540	CDC20,CENPA,NEK2,AURKA,TTK,AURKB,ESPL1,DLGAP5,NDC80,TPX2,NUSAP1,NUF2
1_Member	Reactome Gene Sets	R-HSA-1640170	Cell Cycle	-11.2776	-7.99607	21/692	991,1058,3161,4751,6790,7153,9133,9212,9700,10112,10403,11004,11065,11339,22974,23224,23397,55355,57082,64151,83540	CDC20,CENPA,HMMR,NEK2,AURKA,TOP2A,CCNB2,AURKB,ESPL1,KIF20A,NDC80,KIF2C,UBE2C,OIP5,TPX2,SYNE2,NCAPH,HJURP,KNL1,NCAPG,NUF2
1_Member	GO Biological Processes	GO:0000226	microtubule cytoskeleton organization	-10.2	-7.01538	19/628	991,1003,1058,4751,6790,7272,9133,9212,9700,9787,9928,10112,10403,11004,11170,22974,51203,80323,83540	CDC20,CDH5,CENPA,NEK2,AURKA,TTK,CCNB2,AURKB,ESPL1,DLGAP5,KIF14,KIF20A,NDC80,KIF2C,FAM107A,TPX2,NUSAP1,CCDC68,NUF2
1_Member	Reactome Gene Sets	R-HSA-69278	Cell Cycle, Mitotic	-10.0886	-6.95836	18/561	991,1058,3161,4751,6790,7153,9133,9212,9700,10112,10403,11004,11065,22974,23397,57082,64151,83540	CDC20,CENPA,HMMR,NEK2,AURKA,TOP2A,CCNB2,AURKB,ESPL1,KIF20A,NDC80,KIF2C,UBE2C,TPX2,NCAPH,KNL1,NCAPG,NUF2
1_Member	Reactome Gene Sets	R-HSA-68877	Mitotic Prometaphase	-8.62852	-5.52428	11/204	991,1058,4751,9133,9212,10403,11004,23397,57082,64151,83540	CDC20,CENPA,NEK2,CCNB2,AURKB,NDC80,KIF2C,NCAPH,KNL1,NCAPG,NUF2
1_Member	GO Biological Processes	GO:0007051	spindle organization	-8.60621	-5.52428	11/205	991,4751,6790,7272,9133,9212,9700,9787,10403,22974,83540	CDC20,NEK2,AURKA,TTK,CCNB2,AURKB,ESPL1,DLGAP5,NDC80,TPX2,NUF2
1_Member	GO Biological Processes	GO:0007052	mitotic spindle organization	-8.30567	-5.2672	9/123	991,4751,6790,7272,9212,9787,10403,22974,83540	CDC20,NEK2,AURKA,TTK,AURKB,DLGAP5,NDC80,TPX2,NUF2
1_Member	Reactome Gene Sets	R-HSA-68886	M Phase	-8.16329	-5.14503	14/418	991,1058,4751,9133,9212,9700,10112,10403,11004,11065,23397,57082,64151,83540	CDC20,CENPA,NEK2,CCNB2,AURKB,ESPL1,KIF20A,NDC80,KIF2C,UBE2C,NCAPH,KNL1,NCAPG,NUF2
1_Member	GO Biological Processes	GO:0008608	attachment of spindle microtubules to kinetochore	-7.96288	-4.98241	6/35	4751,9212,10403,11004,57082,83540	NEK2,AURKB,NDC80,KIF2C,KNL1,NUF2
1_Member	Reactome Gene Sets	R-HSA-69618	Mitotic Spindle Checkpoint	-7.32638	-4.36363	8/113	991,1058,9212,10403,11004,11065,57082,83540	CDC20,CENPA,AURKB,NDC80,KIF2C,UBE2C,KNL1,NUF2
1_Member	GO Biological Processes	GO:0051303	establishment of chromosome localization	-6.9985	-4.11493	7/83	9212,9787,9928,10403,11004,81610,83540	AURKB,DLGAP5,KIF14,NDC80,KIF2C,FAM83D,NUF2
1_Member	Reactome Gene Sets	R-HSA-2500257	Resolution of Sister Chromatid Cohesion	-6.95766	-4.08833	8/126	991,1058,9133,9212,10403,11004,57082,83540	CDC20,CENPA,CCNB2,AURKB,NDC80,KIF2C,KNL1,NUF2
1_Member	GO Biological Processes	GO:0050000	chromosome localization	-6.92662	-4.08497	7/85	9212,9787,9928,10403,11004,81610,83540	AURKB,DLGAP5,KIF14,NDC80,KIF2C,FAM83D,NUF2
1_Member	Reactome Gene Sets	R-HSA-68882	Mitotic Anaphase	-6.90159	-4.08497	10/236	991,1058,9133,9212,9700,10403,11004,11065,57082,83540	CDC20,CENPA,CCNB2,AURKB,ESPL1,NDC80,KIF2C,UBE2C,KNL1,NUF2
1_Member	Reactome Gene Sets	R-HSA-2555396	Mitotic Metaphase and Anaphase	-6.88451	-4.08012	10/237	991,1058,9133,9212,9700,10403,11004,11065,57082,83540	CDC20,CENPA,CCNB2,AURKB,ESPL1,NDC80,KIF2C,UBE2C,KNL1,NUF2
1_Member	Reactome Gene Sets	R-HSA-2467813	Separation of Sister Chromatids	-6.64996	-3.86905	9/191	991,1058,9212,9700,10403,11004,11065,57082,83540	CDC20,CENPA,AURKB,ESPL1,NDC80,KIF2C,UBE2C,KNL1,NUF2
1_Member	Reactome Gene Sets	R-HSA-141424	Amplification of signal from the kinetochores	-6.56154	-3.83186	7/96	991,1058,9212,10403,11004,57082,83540	CDC20,CENPA,AURKB,NDC80,KIF2C,KNL1,NUF2
1_Member	Reactome Gene Sets	R-HSA-141444	Amplification of signal from unattached kinetochores via a MAD2 inhibitory signal	-6.56154	-3.83186	7/96	991,1058,9212,10403,11004,57082,83540	CDC20,CENPA,AURKB,NDC80,KIF2C,KNL1,NUF2
1_Member	GO Biological Processes	GO:0051656	establishment of organelle localization	-6.55908	-3.83186	12/399	1058,9212,9700,9787,9928,10403,11004,23224,51203,81610,83540,84709	CENPA,AURKB,ESPL1,DLGAP5,KIF14,NDC80,KIF2C,SYNE2,NUSAP1,FAM83D,NUF2,MGARP
1_Member	GO Biological Processes	GO:0051315	attachment of mitotic spindle microtubules to kinetochore	-6.28551	-3.61502	4/15	9212,10403,11004,83540	AURKB,NDC80,KIF2C,NUF2
1_Member	GO Biological Processes	GO:0051310	metaphase plate congression	-6.1868	-3.53368	6/68	9212,9928,10403,11004,81610,83540	AURKB,KIF14,NDC80,KIF2C,FAM83D,NUF2
1_Member	GO Biological Processes	GO:0051640	organelle localization	-6.0714	-3.42671	13/529	1058,9212,9700,9787,9928,10403,11004,23224,51203,81610,83540,84709,115827	CENPA,AURKB,ESPL1,DLGAP5,KIF14,NDC80,KIF2C,SYNE2,NUSAP1,FAM83D,NUF2,MGARP,RAB3C
1_Member	Reactome Gene Sets	R-HSA-9648025	EML4 and NUDC in mitotic spindle formation	-5.97633	-3.35601	7/117	991,1058,9212,10403,11004,57082,83540	CDC20,CENPA,AURKB,NDC80,KIF2C,KNL1,NUF2
1_Member	GO Biological Processes	GO:0051383	kinetochore organization	-5.56706	-2.9917	4/22	1058,9787,10403,83540	CENPA,DLGAP5,NDC80,NUF2
1_Member	Reactome Gene Sets	R-HSA-5663220	RHO GTPases Activate Formins	-5.45466	-2.88637	7/140	991,1058,9212,10403,11004,57082,83540	CDC20,CENPA,AURKB,NDC80,KIF2C,KNL1,NUF2
1_Member	GO Biological Processes	GO:0007080	mitotic metaphase plate congression	-5.38104	-2.81969	5/53	9212,9928,10403,11004,83540	AURKB,KIF14,NDC80,KIF2C,NUF2
1_Member	Reactome Gene Sets	R-HSA-69620	Cell Cycle Checkpoints	-5.10344	-2.5623	9/294	991,1058,9133,9212,10403,11004,11065,57082,83540	CDC20,CENPA,CCNB2,AURKB,NDC80,KIF2C,UBE2C,KNL1,NUF2
1_Member	Reactome Gene Sets	R-HSA-195258	RHO GTPase Effectors	-4.73617	-2.24053	9/327	991,1058,9212,9928,10403,11004,57082,83540,128239	CDC20,CENPA,AURKB,KIF14,NDC80,KIF2C,KNL1,NUF2,IQGAP3
1_Member	Reactome Gene Sets	R-HSA-194315	Signaling by Rho GTPases	-4.05311	-1.67469	12/707	991,1058,9212,9928,10403,10451,11004,54443,57082,83540,128239,152273	CDC20,CENPA,AURKB,KIF14,NDC80,VAV3,KIF2C,ANLN,KNL1,NUF2,IQGAP3,FGD5
1_Member	Reactome Gene Sets	R-HSA-9716542	Signaling by Rho GTPases, Miro GTPases and RHOBTB3	-3.96193	-1.58801	12/723	991,1058,9212,9928,10403,10451,11004,54443,57082,83540,128239,152273	CDC20,CENPA,AURKB,KIF14,NDC80,VAV3,KIF2C,ANLN,KNL1,NUF2,IQGAP3,FGD5
1_Member	GO Biological Processes	GO:0007163	establishment or maintenance of cell polarity	-2.47704	-0.417379	5/221	1003,1058,10403,10653,11004	CDH5,CENPA,NDC80,SPINT2,KIF2C
2_Summary	GO Biological Processes	GO:0010564	regulation of cell cycle process	-10.8322	-7.58542	20/652	991,1906,4288,4751,6790,7272,9212,9700,9787,9928,10112,10403,10457,11065,11170,22974,51203,54443,81610,90293,11004,1058,57082,9133,128239,7153,4318,8743,9619,84709,90427,7128,1003,1636	CDC20,EDN1,MKI67,NEK2,AURKA,TTK,AURKB,ESPL1,DLGAP5,KIF14,KIF20A,NDC80,GPNMB,UBE2C,FAM107A,TPX2,NUSAP1,ANLN,FAM83D,KLHL13,KIF2C,CENPA,KNL1,CCNB2,IQGAP3,TOP2A,MMP9,TNFSF10,ABCG1,MGARP,BMF,TNFAIP3,CDH5,ACE
2_Member	GO Biological Processes	GO:0010564	regulation of cell cycle process	-10.8322	-7.58542	20/652	991,1906,4288,4751,6790,7272,9212,9700,9787,9928,10112,10403,10457,11065,11170,22974,51203,54443,81610,90293	CDC20,EDN1,MKI67,NEK2,AURKA,TTK,AURKB,ESPL1,DLGAP5,KIF14,KIF20A,NDC80,GPNMB,UBE2C,FAM107A,TPX2,NUSAP1,ANLN,FAM83D,KLHL13
2_Member	GO Biological Processes	GO:0051783	regulation of nuclear division	-10.4116	-7.197	11/139	991,1906,4288,4751,6790,7272,9212,9700,9787,10403,51203	CDC20,EDN1,MKI67,NEK2,AURKA,TTK,AURKB,ESPL1,DLGAP5,NDC80,NUSAP1
2_Member	GO Biological Processes	GO:0007088	regulation of mitotic nuclear division	-10.1087	-6.95836	10/110	1906,4288,4751,6790,7272,9212,9700,9787,10403,51203	EDN1,MKI67,NEK2,AURKA,TTK,AURKB,ESPL1,DLGAP5,NDC80,NUSAP1
2_Member	GO Biological Processes	GO:0007346	regulation of mitotic cell cycle	-8.57266	-5.513	15/459	1906,4288,4751,6790,7272,9212,9700,9787,9928,10403,10457,11065,11170,51203,54443	EDN1,MKI67,NEK2,AURKA,TTK,AURKB,ESPL1,DLGAP5,KIF14,NDC80,GPNMB,UBE2C,FAM107A,NUSAP1,ANLN
2_Member	GO Biological Processes	GO:0051983	regulation of chromosome segregation	-8.07015	-5.07118	8/91	4288,7272,9212,9700,9787,10403,11004,11065	MKI67,TTK,AURKB,ESPL1,DLGAP5,NDC80,KIF2C,UBE2C
2_Member	GO Biological Processes	GO:0071459	protein localization to chromosome, centromeric region	-7.165	-4.23467	5/24	1058,7272,9212,10403,57082	CENPA,TTK,AURKB,NDC80,KNL1
2_Member	GO Biological Processes	GO:0044772	mitotic cell cycle phase transition	-7.16399	-4.23467	13/424	6790,7272,9133,9212,9700,9787,9928,10403,10457,11065,11170,54443,128239	AURKA,TTK,CCNB2,AURKB,ESPL1,DLGAP5,KIF14,NDC80,GPNMB,UBE2C,FAM107A,ANLN,IQGAP3
2_Member	GO Biological Processes	GO:0044770	cell cycle phase transition	-7.00464	-4.11493	14/518	6790,7272,9133,9212,9700,9787,9928,10403,10457,11065,11170,54443,81610,128239	AURKA,TTK,CCNB2,AURKB,ESPL1,DLGAP5,KIF14,NDC80,GPNMB,UBE2C,FAM107A,ANLN,FAM83D,IQGAP3
2_Member	GO Biological Processes	GO:1901990	regulation of mitotic cell cycle phase transition	-6.92006	-4.08497	11/299	6790,7272,9212,9700,9787,9928,10403,10457,11065,11170,54443	AURKA,TTK,AURKB,ESPL1,DLGAP5,KIF14,NDC80,GPNMB,UBE2C,FAM107A,ANLN
2_Member	GO Biological Processes	GO:0090068	positive regulation of cell cycle process	-6.90159	-4.08497	10/236	1906,6790,9212,9700,9787,9928,10403,11065,51203,81610	EDN1,AURKA,AURKB,ESPL1,DLGAP5,KIF14,NDC80,UBE2C,NUSAP1,FAM83D
2_Member	GO Biological Processes	GO:1901987	regulation of cell cycle phase transition	-6.66486	-3.87237	12/390	6790,7272,9212,9700,9787,9928,10403,10457,11065,11170,54443,81610	AURKA,TTK,AURKB,ESPL1,DLGAP5,KIF14,NDC80,GPNMB,UBE2C,FAM107A,ANLN,FAM83D
2_Member	GO Biological Processes	GO:0051304	chromosome separation	-6.56154	-3.83186	7/96	7153,7272,9212,9700,9787,10403,11065	TOP2A,TTK,AURKB,ESPL1,DLGAP5,NDC80,UBE2C
2_Member	GO Biological Processes	GO:0030071	regulation of mitotic metaphase/anaphase transition	-6.51371	-3.79648	6/60	7272,9212,9700,9787,10403,11065	TTK,AURKB,ESPL1,DLGAP5,NDC80,UBE2C
2_Member	GO Biological Processes	GO:0007091	metaphase/anaphase transition of mitotic cell cycle	-6.42774	-3.72026	6/62	7272,9212,9700,9787,10403,11065	TTK,AURKB,ESPL1,DLGAP5,NDC80,UBE2C
2_Member	GO Biological Processes	GO:1902099	regulation of metaphase/anaphase transition of cell cycle	-6.38587	-3.68794	6/63	7272,9212,9700,9787,10403,11065	TTK,AURKB,ESPL1,DLGAP5,NDC80,UBE2C
2_Member	GO Biological Processes	GO:0010965	regulation of mitotic sister chromatid separation	-6.30426	-3.62481	6/65	7272,9212,9700,9787,10403,11065	TTK,AURKB,ESPL1,DLGAP5,NDC80,UBE2C
2_Member	GO Biological Processes	GO:0044784	metaphase/anaphase transition of cell cycle	-6.30426	-3.62481	6/65	7272,9212,9700,9787,10403,11065	TTK,AURKB,ESPL1,DLGAP5,NDC80,UBE2C
2_Member	GO Biological Processes	GO:0051306	mitotic sister chromatid separation	-6.22531	-3.5636	6/67	7272,9212,9700,9787,10403,11065	TTK,AURKB,ESPL1,DLGAP5,NDC80,UBE2C
2_Member	GO Biological Processes	GO:0033045	regulation of sister chromatid segregation	-6.03863	-3.41033	6/72	7272,9212,9700,9787,10403,11065	TTK,AURKB,ESPL1,DLGAP5,NDC80,UBE2C
2_Member	GO Biological Processes	GO:1905818	regulation of chromosome separation	-6.03863	-3.41033	6/72	7272,9212,9700,9787,10403,11065	TTK,AURKB,ESPL1,DLGAP5,NDC80,UBE2C
2_Member	GO Biological Processes	GO:0034501	protein localization to kinetochore	-5.93948	-3.33467	4/18	7272,9212,10403,57082	TTK,AURKB,NDC80,KNL1
2_Member	GO Biological Processes	GO:1903083	protein localization to condensed chromosome	-5.93948	-3.33467	4/18	7272,9212,10403,57082	TTK,AURKB,NDC80,KNL1
2_Member	GO Biological Processes	GO:0045840	positive regulation of mitotic nuclear division	-5.83977	-3.24251	5/43	1906,6790,9700,9787,51203	EDN1,AURKA,ESPL1,DLGAP5,NUSAP1
2_Member	GO Biological Processes	GO:0045787	positive regulation of cell cycle	-5.74382	-3.15399	10/316	1906,6790,9212,9700,9787,9928,10403,11065,51203,81610	EDN1,AURKA,AURKB,ESPL1,DLGAP5,KIF14,NDC80,UBE2C,NUSAP1,FAM83D
2_Member	GO Biological Processes	GO:0051785	positive regulation of nuclear division	-5.22322	-2.66872	5/57	1906,6790,9700,9787,51203	EDN1,AURKA,ESPL1,DLGAP5,NUSAP1
2_Member	GO Biological Processes	GO:0010638	positive regulation of organelle organization	-4.84057	-2.33114	12/586	1906,4318,4751,6790,8743,9212,9619,9700,9787,51203,84709,90427	EDN1,MMP9,NEK2,AURKA,TNFSF10,AURKB,ABCG1,ESPL1,DLGAP5,NUSAP1,MGARP,BMF
2_Member	GO Biological Processes	GO:0033044	regulation of chromosome organization	-4.37954	-1.93793	8/280	4751,7153,7272,9212,9700,9787,10403,11065	NEK2,TOP2A,TTK,AURKB,ESPL1,DLGAP5,NDC80,UBE2C
2_Member	GO Biological Processes	GO:0034502	protein localization to chromosome	-4.23078	-1.81457	5/91	1058,7272,9212,10403,57082	CENPA,TTK,AURKB,NDC80,KNL1
2_Member	GO Biological Processes	GO:2001251	negative regulation of chromosome organization	-4.23078	-1.81457	5/91	7153,7272,9212,9700,10403	TOP2A,TTK,AURKB,ESPL1,NDC80
2_Member	GO Biological Processes	GO:0045786	negative regulation of cell cycle	-3.43156	-1.13906	8/385	4751,7128,7272,9212,9700,10403,10457,11170	NEK2,TNFAIP3,TTK,AURKB,ESPL1,NDC80,GPNMB,FAM107A
2_Member	GO Biological Processes	GO:0010948	negative regulation of cell cycle process	-3.41237	-1.12356	7/294	4751,7272,9212,9700,10403,10457,11170	NEK2,TTK,AURKB,ESPL1,NDC80,GPNMB,FAM107A
2_Member	GO Biological Processes	GO:0007094	mitotic spindle assembly checkpoint signaling	-3.17175	-0.941398	3/38	7272,9212,10403	TTK,AURKB,NDC80
2_Member	GO Biological Processes	GO:0071173	spindle assembly checkpoint signaling	-3.17175	-0.941398	3/38	7272,9212,10403	TTK,AURKB,NDC80
2_Member	GO Biological Processes	GO:0071174	mitotic spindle checkpoint signaling	-3.17175	-0.941398	3/38	7272,9212,10403	TTK,AURKB,NDC80
2_Member	GO Biological Processes	GO:0031577	spindle checkpoint signaling	-3.13842	-0.917608	3/39	7272,9212,10403	TTK,AURKB,NDC80
2_Member	GO Biological Processes	GO:0045841	negative regulation of mitotic metaphase/anaphase transition	-3.10599	-0.888312	3/40	7272,9212,10403	TTK,AURKB,NDC80
2_Member	GO Biological Processes	GO:1902100	negative regulation of metaphase/anaphase transition of cell cycle	-3.04365	-0.841219	3/42	7272,9212,10403	TTK,AURKB,NDC80
2_Member	GO Biological Processes	GO:0033046	negative regulation of sister chromatid segregation	-3.01367	-0.823244	3/43	7272,9212,10403	TTK,AURKB,NDC80
2_Member	GO Biological Processes	GO:0033048	negative regulation of mitotic sister chromatid segregation	-3.01367	-0.823244	3/43	7272,9212,10403	TTK,AURKB,NDC80
2_Member	GO Biological Processes	GO:2000816	negative regulation of mitotic sister chromatid separation	-3.01367	-0.823244	3/43	7272,9212,10403	TTK,AURKB,NDC80
2_Member	GO Biological Processes	GO:0051985	negative regulation of chromosome segregation	-2.95589	-0.788326	3/45	7272,9212,10403	TTK,AURKB,NDC80
2_Member	GO Biological Processes	GO:1905819	negative regulation of chromosome separation	-2.95589	-0.788326	3/45	7272,9212,10403	TTK,AURKB,NDC80
2_Member	GO Biological Processes	GO:0010639	negative regulation of organelle organization	-2.95287	-0.788085	7/352	1003,7153,7272,9212,9700,10403,22974	CDH5,TOP2A,TTK,AURKB,ESPL1,NDC80,TPX2
2_Member	GO Biological Processes	GO:0033047	regulation of mitotic sister chromatid segregation	-2.92802	-0.768734	3/46	7272,9212,10403	TTK,AURKB,NDC80
2_Member	GO Biological Processes	GO:1901991	negative regulation of mitotic cell cycle phase transition	-2.87449	-0.736228	5/179	7272,9212,10403,10457,11170	TTK,AURKB,NDC80,GPNMB,FAM107A
2_Member	GO Biological Processes	GO:0045839	negative regulation of mitotic nuclear division	-2.8742	-0.736228	3/48	7272,9212,10403	TTK,AURKB,NDC80
2_Member	GO Biological Processes	GO:1901989	positive regulation of cell cycle phase transition	-2.73188	-0.621616	4/115	9700,9787,11065,81610	ESPL1,DLGAP5,UBE2C,FAM83D
2_Member	GO Biological Processes	GO:0051784	negative regulation of nuclear division	-2.68074	-0.58012	3/56	7272,9212,10403	TTK,AURKB,NDC80
2_Member	GO Biological Processes	GO:0051129	negative regulation of cellular component organization	-2.6736	-0.575364	10/748	1003,1636,7153,7272,9212,9700,9928,10403,11170,22974	CDH5,ACE,TOP2A,TTK,AURKB,ESPL1,KIF14,NDC80,FAM107A,TPX2
2_Member	GO Biological Processes	GO:0045930	negative regulation of mitotic cell cycle	-2.36406	-0.329705	5/235	7272,9212,10403,10457,11170	TTK,AURKB,NDC80,GPNMB,FAM107A
2_Member	GO Biological Processes	GO:1901988	negative regulation of cell cycle phase transition	-2.2589	-0.254675	5/249	7272,9212,10403,10457,11170	TTK,AURKB,NDC80,GPNMB,FAM107A
2_Member	GO Biological Processes	GO:1901992	positive regulation of mitotic cell cycle phase transition	-2.06278	-0.106923	3/93	9700,9787,11065	ESPL1,DLGAP5,UBE2C
3_Summary	GO Biological Processes	GO:0000910	cytokinesis	-7.01613	-4.11493	9/173	1058,6790,9212,9700,9928,10112,51203,54443,90293,10403	CENPA,AURKA,AURKB,ESPL1,KIF14,KIF20A,NUSAP1,ANLN,KLHL13,NDC80
3_Member	GO Biological Processes	GO:0000910	cytokinesis	-7.01613	-4.11493	9/173	1058,6790,9212,9700,9928,10112,51203,54443,90293	CENPA,AURKA,AURKB,ESPL1,KIF14,KIF20A,NUSAP1,ANLN,KLHL13
3_Member	GO Biological Processes	GO:0061640	cytoskeleton-dependent cytokinesis	-5.20083	-2.65305	6/100	1058,9212,9700,10112,51203,54443	CENPA,AURKB,ESPL1,KIF20A,NUSAP1,ANLN
3_Member	GO Biological Processes	GO:0000281	mitotic cytokinesis	-4.75243	-2.24907	5/71	1058,9700,10112,51203,54443	CENPA,ESPL1,KIF20A,NUSAP1,ANLN
3_Member	GO Biological Processes	GO:0040001	establishment of mitotic spindle localization	-4.73198	-2.24053	4/35	1058,9700,10403,51203	CENPA,ESPL1,NDC80,NUSAP1
3_Member	GO Biological Processes	GO:0051293	establishment of spindle localization	-4.07743	-1.69447	4/51	1058,9700,10403,51203	CENPA,ESPL1,NDC80,NUSAP1
3_Member	GO Biological Processes	GO:0051653	spindle localization	-3.91775	-1.54828	4/56	1058,9700,10403,51203	CENPA,ESPL1,NDC80,NUSAP1
4_Summary	Canonical Pathways	M242	PID AURORA A PATHWAY	-6.57419	-3.83186	5/31	1058,6790,9212,9787,22974,7153,11065,9928,10112,90293,1636,4751,7272,10457,9133,4318,55355	CENPA,AURKA,AURKB,DLGAP5,TPX2,TOP2A,UBE2C,KIF14,KIF20A,KLHL13,ACE,NEK2,TTK,GPNMB,CCNB2,MMP9,HJURP
4_Member	Canonical Pathways	M242	PID AURORA A PATHWAY	-6.57419	-3.83186	5/31	1058,6790,9212,9787,22974	CENPA,AURKA,AURKB,DLGAP5,TPX2
4_Member	WikiPathways	WP2361	Gastric cancer network 1	-5.06621	-2.54437	4/29	6790,7153,11065,22974	AURKA,TOP2A,UBE2C,TPX2
4_Member	GO Biological Processes	GO:0032465	regulation of cytokinesis	-4.20807	-1.79677	5/92	6790,9212,9928,10112,90293	AURKA,AURKB,KIF14,KIF20A,KLHL13
4_Member	GO Biological Processes	GO:0046777	protein autophosphorylation	-3.22914	-0.975664	6/227	1636,4751,6790,7272,9212,10457	ACE,NEK2,AURKA,TTK,AURKB,GPNMB
4_Member	Reactome Gene Sets	R-HSA-4615885	SUMOylation of DNA replication proteins	-2.95589	-0.788326	3/45	6790,7153,9212	AURKA,TOP2A,AURKB
4_Member	GO Biological Processes	GO:0051302	regulation of cell division	-2.89607	-0.750224	5/177	6790,9212,9928,10112,90293	AURKA,AURKB,KIF14,KIF20A,KLHL13
4_Member	GO Biological Processes	GO:0044839	cell cycle G2/M phase transition	-2.33786	-0.313112	4/148	6790,9133,9212,9928	AURKA,CCNB2,AURKB,KIF14
4_Member	GO Biological Processes	GO:0051098	regulation of binding	-2.20376	-0.216049	6/364	1636,4318,4751,6790,9212,55355	ACE,MMP9,NEK2,AURKA,AURKB,HJURP
4_Member	GO Biological Processes	GO:0051100	negative regulation of binding	-2.19088	-0.208591	4/163	1636,4751,6790,9212	ACE,NEK2,AURKA,AURKB
4_Member	Reactome Gene Sets	R-HSA-6804756	Regulation of TP53 Activity through Phosphorylation	-2.07561	-0.118039	3/92	6790,9212,22974	AURKA,AURKB,TPX2
4_Member	GO Biological Processes	GO:0010389	regulation of G2/M transition of mitotic cell cycle	-2.0501	-0.101033	3/94	6790,9212,9928	AURKA,AURKB,KIF14
4_Member	GO Biological Processes	GO:0032091	negative regulation of protein binding	-2.03758	-0.0918611	3/95	1636,6790,9212	ACE,AURKA,AURKB
5_Summary	Canonical Pathways	M129	PID PLK1 PATHWAY	-5.69096	-3.10842	5/46	991,6790,10112,10403,22974,1003,5798,9928,26047,7128,85409	CDC20,AURKA,KIF20A,NDC80,TPX2,CDH5,PTPRN,KIF14,CNTNAP2,TNFAIP3,NKD2
5_Member	Canonical Pathways	M129	PID PLK1 PATHWAY	-5.69096	-3.10842	5/46	991,6790,10112,10403,22974	CDC20,AURKA,KIF20A,NDC80,TPX2
5_Member	GO Biological Processes	GO:0021700	developmental maturation	-2.76064	-0.645467	6/280	991,1003,5798,6790,9928,26047	CDC20,CDH5,PTPRN,AURKA,KIF14,CNTNAP2
5_Member	GO Biological Processes	GO:1903364	positive regulation of cellular protein catabolic process	-2.25743	-0.254675	4/156	991,6790,7128,85409	CDC20,AURKA,TNFAIP3,NKD2
5_Member	GO Biological Processes	GO:0032436	positive regulation of proteasomal ubiquitin-dependent protein catabolic process	-2.08859	-0.127578	3/91	991,6790,85409	CDC20,AURKA,NKD2
6_Summary	GO Biological Processes	GO:0007143	female meiotic nuclear division	-5.06621	-2.54437	4/29	6790,7153,7272,9133,991,9700,83540,4751,54443,81610	AURKA,TOP2A,TTK,CCNB2,CDC20,ESPL1,NUF2,NEK2,ANLN,FAM83D
6_Member	GO Biological Processes	GO:0007143	female meiotic nuclear division	-5.06621	-2.54437	4/29	6790,7153,7272,9133	AURKA,TOP2A,TTK,CCNB2
6_Member	GO Biological Processes	GO:0140013	meiotic nuclear division	-4.66373	-2.18386	7/185	991,6790,7153,7272,9133,9700,83540	CDC20,AURKA,TOP2A,TTK,CCNB2,ESPL1,NUF2
6_Member	GO Biological Processes	GO:0051321	meiotic cell cycle	-4.59601	-2.12181	8/261	991,4751,6790,7153,7272,9133,9700,83540	CDC20,NEK2,AURKA,TOP2A,TTK,CCNB2,ESPL1,NUF2
6_Member	GO Biological Processes	GO:0000212	meiotic spindle organization	-4.50246	-2.03459	3/14	6790,9133,9700	AURKA,CCNB2,ESPL1
6_Member	GO Biological Processes	GO:1903046	meiotic cell cycle process	-4.41965	-1.96745	7/202	991,6790,7153,7272,9133,9700,83540	CDC20,AURKA,TOP2A,TTK,CCNB2,ESPL1,NUF2
6_Member	GO Biological Processes	GO:0051307	meiotic chromosome separation	-3.71758	-1.3655	3/25	7153,7272,9700	TOP2A,TTK,ESPL1
6_Member	WikiPathways	WP2446	Retinoblastoma gene in cancer	-3.1633	-0.936154	4/88	7153,7272,9133,54443	TOP2A,TTK,CCNB2,ANLN
6_Member	GO Biological Processes	GO:0045132	meiotic chromosome segregation	-3.09078	-0.876218	4/92	7153,7272,9700,83540	TOP2A,TTK,ESPL1,NUF2
6_Member	GO Biological Processes	GO:0072698	protein localization to microtubule cytoskeleton	-2.72616	-0.618329	3/54	6790,7272,81610	AURKA,TTK,FAM83D
6_Member	WikiPathways	WP179	Cell cycle	-2.6384	-0.543517	4/122	991,7272,9133,9700	CDC20,TTK,CCNB2,ESPL1
6_Member	GO Biological Processes	GO:0044380	protein localization to cytoskeleton	-2.63703	-0.543517	3/58	6790,7272,81610	AURKA,TTK,FAM83D
6_Member	KEGG Pathway	hsa04110	Cell cycle	-2.6128	-0.533145	4/124	991,7272,9133,9700	CDC20,TTK,CCNB2,ESPL1
6_Member	KEGG Pathway	hsa04114	Oocyte meiosis	-2.6128	-0.533145	4/124	991,6790,9133,9700	CDC20,AURKA,CCNB2,ESPL1
6_Member	KEGG Pathway	ko04110	Cell cycle	-2.6128	-0.533145	4/124	991,7272,9133,9700	CDC20,TTK,CCNB2,ESPL1
6_Member	KEGG Pathway	ko04114	Oocyte meiosis	-2.6128	-0.533145	4/124	991,6790,9133,9700	CDC20,AURKA,CCNB2,ESPL1
6_Member	GO Biological Processes	GO:0007127	meiosis I	-2.55078	-0.475653	4/129	6790,7153,9133,9700	AURKA,TOP2A,CCNB2,ESPL1
6_Member	GO Biological Processes	GO:0061982	meiosis I cell cycle process	-2.47987	-0.417379	4/135	6790,7153,9133,9700	AURKA,TOP2A,CCNB2,ESPL1
6_Member	GO Biological Processes	GO:0007292	female gamete generation	-2.42347	-0.37241	4/140	6790,7153,7272,9133	AURKA,TOP2A,TTK,CCNB2
7_Summary	GO Biological Processes	GO:0034508	centromere complex assembly	-5.06621	-2.54437	4/29	1058,9787,11339,55355,57082	CENPA,DLGAP5,OIP5,HJURP,KNL1
7_Member	GO Biological Processes	GO:0034508	centromere complex assembly	-5.06621	-2.54437	4/29	1058,9787,11339,55355	CENPA,DLGAP5,OIP5,HJURP
7_Member	Reactome Gene Sets	R-HSA-606279	Deposition of new CENPA-containing nucleosomes at the centromere	-3.44899	-1.14521	4/74	1058,11339,55355,57082	CENPA,OIP5,HJURP,KNL1
7_Member	Reactome Gene Sets	R-HSA-774815	Nucleosome assembly	-3.44899	-1.14521	4/74	1058,11339,55355,57082	CENPA,OIP5,HJURP,KNL1
7_Member	Reactome Gene Sets	R-HSA-73886	Chromosome Maintenance	-2.41246	-0.369839	4/141	1058,11339,55355,57082	CENPA,OIP5,HJURP,KNL1
8_Summary	Reactome Gene Sets	R-HSA-2514853	Condensation of Prometaphase Chromosomes	-4.84177	-2.33114	3/11	9133,23397,64151,51203,7153,11339,55355	CCNB2,NCAPH,NCAPG,NUSAP1,TOP2A,OIP5,HJURP
8_Member	Reactome Gene Sets	R-HSA-2514853	Condensation of Prometaphase Chromosomes	-4.84177	-2.33114	3/11	9133,23397,64151	CCNB2,NCAPH,NCAPG
8_Member	GO Biological Processes	GO:0007076	mitotic chromosome condensation	-4.23535	-1.81457	3/17	23397,51203,64151	NCAPH,NUSAP1,NCAPG
8_Member	GO Biological Processes	GO:0030261	chromosome condensation	-4.18156	-1.77512	4/48	7153,23397,51203,64151	TOP2A,NCAPH,NUSAP1,NCAPG
8_Member	GO Biological Processes	GO:0006323	DNA packaging	-3.2092	-0.962624	6/229	7153,11339,23397,51203,55355,64151	TOP2A,OIP5,NCAPH,NUSAP1,HJURP,NCAPG
8_Member	GO Biological Processes	GO:0071103	DNA conformation change	-2.47945	-0.417379	6/319	7153,11339,23397,51203,55355,64151	TOP2A,OIP5,NCAPH,NUSAP1,HJURP,NCAPG
9_Summary	GO Biological Processes	GO:0010822	positive regulation of mitochondrion organization	-4.66466	-2.18386	5/74	4318,6790,8743,84709,90427,9212	MMP9,AURKA,TNFSF10,MGARP,BMF,AURKB
9_Member	GO Biological Processes	GO:0010822	positive regulation of mitochondrion organization	-4.66466	-2.18386	5/74	4318,6790,8743,84709,90427	MMP9,AURKA,TNFSF10,MGARP,BMF
9_Member	GO Biological Processes	GO:0090200	positive regulation of release of cytochrome c from mitochondria	-3.56826	-1.24397	3/28	4318,8743,90427	MMP9,TNFSF10,BMF
9_Member	GO Biological Processes	GO:0010821	regulation of mitochondrion organization	-3.29866	-1.03139	5/144	4318,6790,8743,84709,90427	MMP9,AURKA,TNFSF10,MGARP,BMF
9_Member	GO Biological Processes	GO:0090199	regulation of release of cytochrome c from mitochondria	-2.8742	-0.736228	3/48	4318,8743,90427	MMP9,TNFSF10,BMF
9_Member	GO Biological Processes	GO:0001836	release of cytochrome c from mitochondria	-2.61579	-0.533145	3/59	4318,8743,90427	MMP9,TNFSF10,BMF
9_Member	GO Biological Processes	GO:0034644	cellular response to UV	-2.08859	-0.127578	3/91	4318,9212,90427	MMP9,AURKB,BMF
10_Summary	Canonical Pathways	M176	PID FOXM1 PATHWAY	-4.49766	-2.03459	4/40	1058,4751,9133,9212,991,6790,22974,11065,3161,1636,1906,9928,10451	CENPA,NEK2,CCNB2,AURKB,CDC20,AURKA,TPX2,UBE2C,HMMR,ACE,EDN1,KIF14,VAV3
10_Member	Canonical Pathways	M176	PID FOXM1 PATHWAY	-4.49766	-2.03459	4/40	1058,4751,9133,9212	CENPA,NEK2,CCNB2,AURKB
10_Member	GO Biological Processes	GO:0051225	spindle assembly	-4.40359	-1.95672	6/138	991,4751,6790,9133,9212,22974	CDC20,NEK2,AURKA,CCNB2,AURKB,TPX2
10_Member	Reactome Gene Sets	R-HSA-174143	APC/C-mediated degradation of cell cycle proteins	-4.30057	-1.8693	5/88	991,4751,6790,9212,11065	CDC20,NEK2,AURKA,AURKB,UBE2C
10_Member	Reactome Gene Sets	R-HSA-453276	Regulation of mitotic cell cycle	-4.30057	-1.8693	5/88	991,4751,6790,9212,11065	CDC20,NEK2,AURKA,AURKB,UBE2C
10_Member	Reactome Gene Sets	R-HSA-179409	APC-Cdc20 mediated degradation of Nek2A	-3.66577	-1.32623	3/26	991,4751,11065	CDC20,NEK2,UBE2C
10_Member	GO Biological Processes	GO:0090307	mitotic spindle assembly	-3.59004	-1.25874	4/68	991,4751,9212,22974	CDC20,NEK2,AURKB,TPX2
10_Member	Reactome Gene Sets	R-HSA-8854518	AURKA Activation by TPX2	-3.47161	-1.15625	4/73	3161,4751,6790,22974	HMMR,NEK2,AURKA,TPX2
10_Member	Reactome Gene Sets	R-HSA-174178	APC/C:Cdh1 mediated degradation of Cdc20 and other APC/C:Cdh1 targeted proteins in late mitosis/early G1	-3.44899	-1.14521	4/74	991,6790,9212,11065	CDC20,AURKA,AURKB,UBE2C
10_Member	GO Biological Processes	GO:0051347	positive regulation of transferase activity	-2.97746	-0.79993	9/563	991,1636,1906,4751,9212,9928,10451,11065,22974	CDC20,ACE,EDN1,NEK2,AURKB,KIF14,VAV3,UBE2C,TPX2
10_Member	Reactome Gene Sets	R-HSA-69275	G2/M Transition	-2.70165	-0.59623	5/196	3161,4751,6790,9133,22974	HMMR,NEK2,AURKA,CCNB2,TPX2
10_Member	Reactome Gene Sets	R-HSA-453274	Mitotic G2-G2/M phases	-2.68246	-0.58012	5/198	3161,4751,6790,9133,22974	HMMR,NEK2,AURKA,CCNB2,TPX2
10_Member	Reactome Gene Sets	R-HSA-179419	APC:Cdc20 mediated degradation of cell cycle proteins prior to satisfation of the cell cycle checkpoint	-2.33734	-0.313112	3/74	991,4751,11065	CDC20,NEK2,UBE2C
10_Member	Reactome Gene Sets	R-HSA-176409	APC/C:Cdc20 mediated degradation of mitotic proteins	-2.30495	-0.289007	3/76	991,4751,11065	CDC20,NEK2,UBE2C
10_Member	Reactome Gene Sets	R-HSA-176814	Activation of APC/C and APC/C:Cdc20 mediated degradation of mitotic proteins	-2.28911	-0.276727	3/77	991,4751,11065	CDC20,NEK2,UBE2C
10_Member	Reactome Gene Sets	R-HSA-2565942	Regulation of PLK1 Activity at G2/M Transition	-2.12853	-0.156069	3/88	4751,6790,9133	NEK2,AURKA,CCNB2
11_Summary	Canonical Pathways	M5885	NABA MATRISOME ASSOCIATED	-4.43939	-1.98179	13/751	2662,4318,4320,4326,7092,7123,8743,9244,9518,56999,114794,392255,497190,2824,10631,10653,2244,8076	GDF10,MMP9,MMP11,MMP17,TLL1,CLEC3B,TNFSF10,CRLF1,GDF15,ADAMTS9,ELFN2,GDF6,CLEC18B,GPM6B,POSTN,SPINT2,FGB,MFAP5
11_Member	Canonical Pathways	M5885	NABA MATRISOME ASSOCIATED	-4.43939	-1.98179	13/751	2662,4318,4320,4326,7092,7123,8743,9244,9518,56999,114794,392255,497190	GDF10,MMP9,MMP11,MMP17,TLL1,CLEC3B,TNFSF10,CRLF1,GDF15,ADAMTS9,ELFN2,GDF6,CLEC18B
11_Member	GO Biological Processes	GO:0030198	extracellular matrix organization	-4.14929	-1.74919	8/302	2824,4318,4320,4326,7092,10631,10653,56999	GPM6B,MMP9,MMP11,MMP17,TLL1,POSTN,SPINT2,ADAMTS9
11_Member	GO Biological Processes	GO:0043062	extracellular structure organization	-4.1393	-1.74709	8/303	2824,4318,4320,4326,7092,10631,10653,56999	GPM6B,MMP9,MMP11,MMP17,TLL1,POSTN,SPINT2,ADAMTS9
11_Member	GO Biological Processes	GO:0045229	external encapsulating structure organization	-4.11942	-1.73186	8/305	2824,4318,4320,4326,7092,10631,10653,56999	GPM6B,MMP9,MMP11,MMP17,TLL1,POSTN,SPINT2,ADAMTS9
11_Member	WikiPathways	WP129	Matrix metalloproteinases	-3.47794	-1.15864	3/30	4318,4320,4326	MMP9,MMP11,MMP17
11_Member	Reactome Gene Sets	R-HSA-1474228	Degradation of the extracellular matrix	-3.35449	-1.08056	5/140	4318,4320,4326,7092,56999	MMP9,MMP11,MMP17,TLL1,ADAMTS9
11_Member	Reactome Gene Sets	R-HSA-1592389	Activation of Matrix Metalloproteinases	-3.35388	-1.08056	3/33	4318,4320,4326	MMP9,MMP11,MMP17
11_Member	Reactome Gene Sets	R-HSA-1474244	Extracellular matrix organization	-3.35134	-1.08056	7/301	2244,4318,4320,4326,7092,8076,56999	FGB,MMP9,MMP11,MMP17,TLL1,MFAP5,ADAMTS9
11_Member	GO Biological Processes	GO:0030574	collagen catabolic process	-3.04365	-0.841219	3/42	4318,4320,4326	MMP9,MMP11,MMP17
11_Member	Canonical Pathways	M3468	NABA ECM REGULATORS	-2.3409	-0.313112	5/238	4318,4320,4326,7092,56999	MMP9,MMP11,MMP17,TLL1,ADAMTS9
12_Summary	GO Biological Processes	GO:0010862	positive regulation of pathway-restricted SMAD protein phosphorylation	-4.14609	-1.74919	4/49	2662,7272,9518,392255,1636,1906,4318,9244,9928,10457,22974,128239,1003,2627,10653,7123,10631,199731,146,2244	GDF10,TTK,GDF15,GDF6,ACE,EDN1,MMP9,CRLF1,KIF14,GPNMB,TPX2,IQGAP3,CDH5,GATA6,SPINT2,CLEC3B,POSTN,CADM4,ADRA1D,FGB
12_Member	GO Biological Processes	GO:0010862	positive regulation of pathway-restricted SMAD protein phosphorylation	-4.14609	-1.74919	4/49	2662,7272,9518,392255	GDF10,TTK,GDF15,GDF6
12_Member	GO Biological Processes	GO:0001934	positive regulation of protein phosphorylation	-3.91178	-1.54673	12/732	1636,1906,2662,4318,7272,9244,9518,9928,10457,22974,128239,392255	ACE,EDN1,GDF10,MMP9,TTK,CRLF1,GDF15,KIF14,GPNMB,TPX2,IQGAP3,GDF6
12_Member	GO Biological Processes	GO:0090100	positive regulation of transmembrane receptor protein serine/threonine kinase signaling pathway	-3.7674	-1.40671	5/114	1003,2662,7272,9518,392255	CDH5,GDF10,TTK,GDF15,GDF6
12_Member	GO Biological Processes	GO:0060393	regulation of pathway-restricted SMAD protein phosphorylation	-3.7453	-1.38894	4/62	2662,7272,9518,392255	GDF10,TTK,GDF15,GDF6
12_Member	GO Biological Processes	GO:0060389	pathway-restricted SMAD protein phosphorylation	-3.66573	-1.32623	4/65	2662,7272,9518,392255	GDF10,TTK,GDF15,GDF6
12_Member	GO Biological Processes	GO:0071772	response to BMP	-3.04354	-0.841219	5/164	1003,2627,9518,10653,392255	CDH5,GATA6,GDF15,SPINT2,GDF6
12_Member	GO Biological Processes	GO:0071773	cellular response to BMP stimulus	-3.04354	-0.841219	5/164	1003,2627,9518,10653,392255	CDH5,GATA6,GDF15,SPINT2,GDF6
12_Member	GO Biological Processes	GO:0071560	cellular response to transforming growth factor beta stimulus	-2.97593	-0.79993	6/254	1003,1906,2662,7123,9518,10631	CDH5,EDN1,GDF10,CLEC3B,GDF15,POSTN
12_Member	GO Biological Processes	GO:0071363	cellular response to growth factor stimulus	-2.93622	-0.774188	10/689	1003,1906,2627,2662,7123,9518,10631,10653,199731,392255	CDH5,EDN1,GATA6,GDF10,CLEC3B,GDF15,POSTN,SPINT2,CADM4,GDF6
12_Member	GO Biological Processes	GO:0071559	response to transforming growth factor beta	-2.92397	-0.767406	6/260	1003,1906,2662,7123,9518,10631	CDH5,EDN1,GDF10,CLEC3B,GDF15,POSTN
12_Member	GO Biological Processes	GO:0070848	response to growth factor	-2.79455	-0.671909	10/720	1003,1906,2627,2662,7123,9518,10631,10653,199731,392255	CDH5,EDN1,GATA6,GDF10,CLEC3B,GDF15,POSTN,SPINT2,CADM4,GDF6
12_Member	GO Biological Processes	GO:0043410	positive regulation of MAPK cascade	-2.20266	-0.216049	7/481	146,1906,2244,9518,10457,128239,392255	ADRA1D,EDN1,FGB,GDF15,GPNMB,IQGAP3,GDF6
12_Member	GO Biological Processes	GO:0090092	regulation of transmembrane receptor protein serine/threonine kinase signaling pathway	-2.20199	-0.216049	5/257	1003,2662,7272,9518,392255	CDH5,GDF10,TTK,GDF15,GDF6
12_Member	GO Biological Processes	GO:0060395	SMAD protein signal transduction	-2.19859	-0.214477	3/83	2662,9518,392255	GDF10,GDF15,GDF6
13_Summary	GO Biological Processes	GO:0003018	vascular process in circulatory system	-3.70499	-1.35714	7/263	146,1003,1636,1906,2244,8714,387700,10631,783,5332	ADRA1D,CDH5,ACE,EDN1,FGB,ABCC3,SLC16A12,POSTN,CACNB2,PLCB4
13_Member	GO Biological Processes	GO:0003018	vascular process in circulatory system	-3.70499	-1.35714	7/263	146,1003,1636,1906,2244,8714,387700	ADRA1D,CDH5,ACE,EDN1,FGB,ABCC3,SLC16A12
13_Member	GO Biological Processes	GO:0019229	regulation of vasoconstriction	-3.64009	-1.30471	4/66	146,1636,1906,2244	ADRA1D,ACE,EDN1,FGB
13_Member	GO Biological Processes	GO:0042310	vasoconstriction	-3.23954	-0.98266	4/84	146,1636,1906,2244	ADRA1D,ACE,EDN1,FGB
13_Member	GO Biological Processes	GO:0003073	regulation of systemic arterial blood pressure	-3.02165	-0.823244	4/96	146,1636,1906,10631	ADRA1D,ACE,EDN1,POSTN
13_Member	GO Biological Processes	GO:0003044	regulation of systemic arterial blood pressure mediated by a chemical signal	-2.9008	-0.752304	3/47	146,1636,1906	ADRA1D,ACE,EDN1
13_Member	GO Biological Processes	GO:0003013	circulatory system process	-2.79705	-0.671909	9/598	146,783,1003,1636,1906,2244,8714,10631,387700	ADRA1D,CACNB2,CDH5,ACE,EDN1,FGB,ABCC3,POSTN,SLC16A12
13_Member	GO Biological Processes	GO:0015718	monocarboxylic acid transport	-2.78822	-0.668079	4/111	1636,1906,8714,387700	ACE,EDN1,ABCC3,SLC16A12
13_Member	GO Biological Processes	GO:0071715	icosanoid transport	-2.74956	-0.63685	3/53	1636,1906,8714	ACE,EDN1,ABCC3
13_Member	GO Biological Processes	GO:0035296	regulation of tube diameter	-2.41246	-0.369839	4/141	146,1636,1906,2244	ADRA1D,ACE,EDN1,FGB
13_Member	GO Biological Processes	GO:0097746	blood vessel diameter maintenance	-2.41246	-0.369839	4/141	146,1636,1906,2244	ADRA1D,ACE,EDN1,FGB
13_Member	GO Biological Processes	GO:0035150	regulation of tube size	-2.40155	-0.361007	4/142	146,1636,1906,2244	ADRA1D,ACE,EDN1,FGB
13_Member	KEGG Pathway	hsa04924	Renin secretion	-2.3539	-0.323623	3/73	1636,1906,5332	ACE,EDN1,PLCB4
13_Member	GO Biological Processes	GO:1903522	regulation of blood circulation	-2.20199	-0.216049	5/257	146,783,1636,1906,2244	ADRA1D,CACNB2,ACE,EDN1,FGB
13_Member	GO Biological Processes	GO:0008015	blood circulation	-2.05655	-0.103623	7/513	146,783,1003,1636,1906,2244,10631	ADRA1D,CACNB2,CDH5,ACE,EDN1,FGB,POSTN
14_Summary	Canonical Pathways	M3008	NABA ECM GLYCOPROTEINS	-3.56723	-1.24397	6/196	2244,8076,10631,22917,84624,157869,2824,11170,56999,9928	FGB,MFAP5,POSTN,ZP1,FNDC1,SBSPON,GPM6B,FAM107A,ADAMTS9,KIF14
14_Member	Canonical Pathways	M3008	NABA ECM GLYCOPROTEINS	-3.56723	-1.24397	6/196	2244,8076,10631,22917,84624,157869	FGB,MFAP5,POSTN,ZP1,FNDC1,SBSPON
14_Member	Canonical Pathways	M5884	NABA CORE MATRISOME	-2.80013	-0.672438	6/275	2244,8076,10631,22917,84624,157869	FGB,MFAP5,POSTN,ZP1,FNDC1,SBSPON
14_Member	GO Biological Processes	GO:0007160	cell-matrix adhesion	-2.37186	-0.335097	5/234	2244,2824,10631,11170,56999	FGB,GPM6B,POSTN,FAM107A,ADAMTS9
14_Member	GO Biological Processes	GO:0031589	cell-substrate adhesion	-2.20376	-0.216049	6/364	2244,2824,9928,10631,11170,56999	FGB,GPM6B,KIF14,POSTN,FAM107A,ADAMTS9
15_Summary	GO Biological Processes	GO:0061041	regulation of wound healing	-3.4417	-1.14171	5/134	1906,2244,7128,25817,199731,10451,10631,6790,1003,2627,10457,56999,221395,4318	EDN1,FGB,TNFAIP3,TAFA5,CADM4,VAV3,POSTN,AURKA,CDH5,GATA6,GPNMB,ADAMTS9,ADGRF5,MMP9
15_Member	GO Biological Processes	GO:0061041	regulation of wound healing	-3.4417	-1.14171	5/134	1906,2244,7128,25817,199731	EDN1,FGB,TNFAIP3,TAFA5,CADM4
15_Member	GO Biological Processes	GO:1903034	regulation of response to wounding	-3.00835	-0.820847	5/167	1906,2244,7128,25817,199731	EDN1,FGB,TNFAIP3,TAFA5,CADM4
15_Member	GO Biological Processes	GO:0042060	wound healing	-2.49782	-0.42717	7/424	1906,2244,7128,10451,10631,25817,199731	EDN1,FGB,TNFAIP3,VAV3,POSTN,TAFA5,CADM4
15_Member	GO Biological Processes	GO:0009611	response to wounding	-2.44004	-0.386847	8/552	1906,2244,6790,7128,10451,10631,25817,199731	EDN1,FGB,AURKA,TNFAIP3,VAV3,POSTN,TAFA5,CADM4
15_Member	GO Biological Processes	GO:0048514	blood vessel morphogenesis	-2.3715	-0.335097	9/693	1003,1906,2627,7128,10451,10457,25817,56999,221395	CDH5,EDN1,GATA6,TNFAIP3,VAV3,GPNMB,TAFA5,ADAMTS9,ADGRF5
15_Member	GO Biological Processes	GO:0045765	regulation of angiogenesis	-2.30859	-0.289007	6/346	1003,2627,7128,10457,25817,56999	CDH5,GATA6,TNFAIP3,GPNMB,TAFA5,ADAMTS9
15_Member	GO Biological Processes	GO:0061045	negative regulation of wound healing	-2.27349	-0.264388	3/78	1906,2244,25817	EDN1,FGB,TAFA5
15_Member	GO Biological Processes	GO:1901342	regulation of vasculature development	-2.27289	-0.264388	6/352	1003,2627,7128,10457,25817,56999	CDH5,GATA6,TNFAIP3,GPNMB,TAFA5,ADAMTS9
15_Member	GO Biological Processes	GO:0033002	muscle cell proliferation	-2.26617	-0.259595	5/248	1906,2627,4318,7128,25817	EDN1,GATA6,MMP9,TNFAIP3,TAFA5
15_Member	GO Biological Processes	GO:0001525	angiogenesis	-2.22585	-0.228772	8/600	1003,1906,2627,7128,10451,10457,25817,56999	CDH5,EDN1,GATA6,TNFAIP3,VAV3,GPNMB,TAFA5,ADAMTS9
15_Member	GO Biological Processes	GO:1904705	regulation of vascular associated smooth muscle cell proliferation	-2.10174	-0.133749	3/90	1906,4318,25817	EDN1,MMP9,TAFA5
15_Member	GO Biological Processes	GO:1990874	vascular associated smooth muscle cell proliferation	-2.08859	-0.127578	3/91	1906,4318,25817	EDN1,MMP9,TAFA5
15_Member	GO Biological Processes	GO:0001568	blood vessel development	-2.07871	-0.119427	9/771	1003,1906,2627,7128,10451,10457,25817,56999,221395	CDH5,EDN1,GATA6,TNFAIP3,VAV3,GPNMB,TAFA5,ADAMTS9,ADGRF5
15_Member	GO Biological Processes	GO:1903035	negative regulation of response to wounding	-2.0501	-0.101033	3/94	1906,2244,25817	EDN1,FGB,TAFA5
15_Member	GO Biological Processes	GO:0048660	regulation of smooth muscle cell proliferation	-2.04231	-0.0949176	4/180	1906,4318,7128,25817	EDN1,MMP9,TNFAIP3,TAFA5
15_Member	GO Biological Processes	GO:0048659	smooth muscle cell proliferation	-2.00975	-0.0706645	4/184	1906,4318,7128,25817	EDN1,MMP9,TNFAIP3,TAFA5
16_Summary	GO Biological Processes	GO:1902042	negative regulation of extrinsic apoptotic signaling pathway via death domain receptors	-3.43516	-1.13906	3/31	2244,7128,23017,1003,8743	FGB,TNFAIP3,FAIM2,CDH5,TNFSF10
16_Member	GO Biological Processes	GO:1902042	negative regulation of extrinsic apoptotic signaling pathway via death domain receptors	-3.43516	-1.13906	3/31	2244,7128,23017	FGB,TNFAIP3,FAIM2
16_Member	GO Biological Processes	GO:2000352	negative regulation of endothelial cell apoptotic process	-3.24134	-0.98266	3/36	1003,2244,7128	CDH5,FGB,TNFAIP3
16_Member	GO Biological Processes	GO:1902041	regulation of extrinsic apoptotic signaling pathway via death domain receptors	-2.84819	-0.716629	3/49	2244,7128,23017	FGB,TNFAIP3,FAIM2
16_Member	GO Biological Processes	GO:1904036	negative regulation of epithelial cell apoptotic process	-2.77345	-0.655798	3/52	1003,2244,7128	CDH5,FGB,TNFAIP3
16_Member	GO Biological Processes	GO:2000351	regulation of endothelial cell apoptotic process	-2.55433	-0.476948	3/62	1003,2244,7128	CDH5,FGB,TNFAIP3
16_Member	GO Biological Processes	GO:0072577	endothelial cell apoptotic process	-2.45877	-0.40128	3/67	1003,2244,7128	CDH5,FGB,TNFAIP3
16_Member	GO Biological Processes	GO:2001236	regulation of extrinsic apoptotic signaling pathway	-2.30712	-0.289007	4/151	2244,7128,8743,23017	FGB,TNFAIP3,TNFSF10,FAIM2
16_Member	GO Biological Processes	GO:0008625	extrinsic apoptotic signaling pathway via death domain receptors	-2.21316	-0.217962	3/82	2244,7128,23017	FGB,TNFAIP3,FAIM2
16_Member	GO Biological Processes	GO:2001237	negative regulation of extrinsic apoptotic signaling pathway	-2.01296	-0.0718784	3/97	2244,7128,23017	FGB,TNFAIP3,FAIM2
17_Summary	GO Biological Processes	GO:0051642	centrosome localization	-3.39384	-1.1087	3/32	6790,9787,23224	AURKA,DLGAP5,SYNE2
17_Member	GO Biological Processes	GO:0051642	centrosome localization	-3.39384	-1.1087	3/32	6790,9787,23224	AURKA,DLGAP5,SYNE2
17_Member	GO Biological Processes	GO:0061842	microtubule organizing center localization	-3.35388	-1.08056	3/33	6790,9787,23224	AURKA,DLGAP5,SYNE2
18_Summary	GO Biological Processes	GO:1901652	response to peptide	-3.29269	-1.02891	9/508	1906,4318,5791,5798,7128,8471,8743,9518,84709,2244,2627,4005,11170	EDN1,MMP9,PTPRE,PTPRN,TNFAIP3,IRS4,TNFSF10,GDF15,MGARP,FGB,GATA6,LMO2,FAM107A
18_Member	GO Biological Processes	GO:1901652	response to peptide	-3.29269	-1.02891	9/508	1906,4318,5791,5798,7128,8471,8743,9518,84709	EDN1,MMP9,PTPRE,PTPRN,TNFAIP3,IRS4,TNFSF10,GDF15,MGARP
18_Member	GO Biological Processes	GO:0032870	cellular response to hormone stimulus	-2.84715	-0.716629	9/588	1906,2244,2627,4005,5791,8471,9518,11170,84709	EDN1,FGB,GATA6,LMO2,PTPRE,IRS4,GDF15,FAM107A,MGARP
18_Member	GO Biological Processes	GO:0043434	response to peptide hormone	-2.54337	-0.470488	7/416	1906,5791,5798,8471,8743,9518,84709	EDN1,PTPRE,PTPRN,IRS4,TNFSF10,GDF15,MGARP
19_Summary	Reactome Gene Sets	R-HSA-5083635	Defective B3GALTL causes Peters-plus syndrome (PpS)	-3.20604	-0.962624	3/37	56999,80731,157869	ADAMTS9,THSD7B,SBSPON
19_Member	Reactome Gene Sets	R-HSA-5083635	Defective B3GALTL causes Peters-plus syndrome (PpS)	-3.20604	-0.962624	3/37	56999,80731,157869	ADAMTS9,THSD7B,SBSPON
19_Member	Reactome Gene Sets	R-HSA-5173214	O-glycosylation of TSR domain-containing proteins	-3.17175	-0.941398	3/38	56999,80731,157869	ADAMTS9,THSD7B,SBSPON
19_Member	Reactome Gene Sets	R-HSA-3906995	Diseases associated with O-glycosylation of proteins	-2.4406	-0.386847	3/68	56999,80731,157869	ADAMTS9,THSD7B,SBSPON
20_Summary	GO Biological Processes	GO:0033363	secretory granule organization	-3.20604	-0.962624	3/37	5798,9619,57082,8714,23460	PTPRN,ABCG1,KNL1,ABCC3,ABCA6
20_Member	GO Biological Processes	GO:0033363	secretory granule organization	-3.20604	-0.962624	3/37	5798,9619,57082	PTPRN,ABCG1,KNL1
20_Member	KEGG Pathway	hsa02010	ABC transporters	-2.98443	-0.802716	3/44	8714,9619,23460	ABCC3,ABCG1,ABCA6
20_Member	KEGG Pathway	ko02010	ABC transporters	-2.98443	-0.802716	3/44	8714,9619,23460	ABCC3,ABCG1,ABCA6
