# Supplementary material for: Chronic cortisol differentially impacts stem cell-derived astrocytes from major depressive disorder patients
Source: Transl Psychiatry. 2021 Nov 30;11:608. doi: 10.1038/s41398-021-01733-9 (PMC8632962; doi:10.1038/s41398-021-01733-9)
Supplement: Supplementary file 14 — Supplementary Table 14 [file 41398_2021_1733_MOESM14_ESM.xlsx]

## Sheet: ST9 Unique MDD (287) GO
GroupID	Category	Term	Description	LogP	Log(q-value)	InTerm_InList	Genes	Symbols
1_Summary	Reactome Gene Sets	R-HSA-500792	GPCR ligand binding	-7.18082	-2.83457	20/467	116,135,146,1129,1392,1880,2785,2841,2847,2911,2918,3351,5367,7481,7504,8325,10563,11251,51554,79948,114,482,783,4494,4609,6337,6781,55584,57419,79689,284612,4036,5475	ADCYAP1,ADORA2A,ADRA1D,CHRM2,CRH,GPR183,GNG3,GPR18,MCHR1,GRM1,GRM8,HTR1B,PMCH,WNT11,XK,FZD8,CXCL13,PTGDR2,ACKR4,PLPPR3,ADCY8,ATP1B2,CACNB2,MT1F,MYC,SCNN1A,STC1,CHRNA9,SLC24A3,STEAP4,SYPL2,LRP2,PPEF1
1_Member	Reactome Gene Sets	R-HSA-500792	GPCR ligand binding	-7.18082	-2.83457	20/467	116,135,146,1129,1392,1880,2785,2841,2847,2911,2918,3351,5367,7481,7504,8325,10563,11251,51554,79948	ADCYAP1,ADORA2A,ADRA1D,CHRM2,CRH,GPR183,GNG3,GPR18,MCHR1,GRM1,GRM8,HTR1B,PMCH,WNT11,XK,FZD8,CXCL13,PTGDR2,ACKR4,PLPPR3
1_Member	GO Biological Processes	GO:0055065	metal ion homeostasis	-6.00984	-2.66359	22/657	114,116,135,146,482,783,2785,2841,2847,2911,3351,4494,4609,6337,6781,7504,10563,51554,55584,57419,79689,284612	ADCY8,ADCYAP1,ADORA2A,ADRA1D,ATP1B2,CACNB2,GNG3,GPR18,MCHR1,GRM1,HTR1B,MT1F,MYC,SCNN1A,STC1,XK,CXCL13,ACKR4,CHRNA9,SLC24A3,STEAP4,SYPL2
1_Member	GO Biological Processes	GO:0055080	cation homeostasis	-5.1881	-2.0723	22/739	114,116,135,146,482,783,2785,2841,2847,2911,3351,4494,4609,6337,6781,7504,10563,51554,55584,57419,79689,284612	ADCY8,ADCYAP1,ADORA2A,ADRA1D,ATP1B2,CACNB2,GNG3,GPR18,MCHR1,GRM1,HTR1B,MT1F,MYC,SCNN1A,STC1,XK,CXCL13,ACKR4,CHRNA9,SLC24A3,STEAP4,SYPL2
1_Member	GO Biological Processes	GO:0098771	inorganic ion homeostasis	-5.09678	-2.01947	22/749	114,116,135,146,482,783,2785,2841,2847,2911,3351,4494,4609,6337,6781,7504,10563,51554,55584,57419,79689,284612	ADCY8,ADCYAP1,ADORA2A,ADRA1D,ATP1B2,CACNB2,GNG3,GPR18,MCHR1,GRM1,HTR1B,MT1F,MYC,SCNN1A,STC1,XK,CXCL13,ACKR4,CHRNA9,SLC24A3,STEAP4,SYPL2
1_Member	GO Biological Processes	GO:0006875	cellular metal ion homeostasis	-5.0647	-2.01947	19/586	114,116,146,482,783,2785,2841,2847,2911,3351,4494,4609,6781,7504,10563,51554,55584,57419,284612	ADCY8,ADCYAP1,ADRA1D,ATP1B2,CACNB2,GNG3,GPR18,MCHR1,GRM1,HTR1B,MT1F,MYC,STC1,XK,CXCL13,ACKR4,CHRNA9,SLC24A3,SYPL2
1_Member	GO Biological Processes	GO:0072503	cellular divalent inorganic cation homeostasis	-4.9293	-1.90527	17/493	114,116,146,783,2785,2841,2847,2911,3351,4494,6781,7504,10563,51554,55584,57419,284612	ADCY8,ADCYAP1,ADRA1D,CACNB2,GNG3,GPR18,MCHR1,GRM1,HTR1B,MT1F,STC1,XK,CXCL13,ACKR4,CHRNA9,SLC24A3,SYPL2
1_Member	GO Biological Processes	GO:0006874	cellular calcium ion homeostasis	-4.75207	-1.80929	16/457	114,116,146,783,2785,2841,2847,2911,3351,6781,7504,10563,51554,55584,57419,284612	ADCY8,ADCYAP1,ADRA1D,CACNB2,GNG3,GPR18,MCHR1,GRM1,HTR1B,STC1,XK,CXCL13,ACKR4,CHRNA9,SLC24A3,SYPL2
1_Member	GO Biological Processes	GO:0072507	divalent inorganic cation homeostasis	-4.71936	-1.80929	17/512	114,116,146,783,2785,2841,2847,2911,3351,4494,6781,7504,10563,51554,55584,57419,284612	ADCY8,ADCYAP1,ADRA1D,CACNB2,GNG3,GPR18,MCHR1,GRM1,HTR1B,MT1F,STC1,XK,CXCL13,ACKR4,CHRNA9,SLC24A3,SYPL2
1_Member	GO Biological Processes	GO:0055074	calcium ion homeostasis	-4.61552	-1.73166	16/469	114,116,146,783,2785,2841,2847,2911,3351,6781,7504,10563,51554,55584,57419,284612	ADCY8,ADCYAP1,ADRA1D,CACNB2,GNG3,GPR18,MCHR1,GRM1,HTR1B,STC1,XK,CXCL13,ACKR4,CHRNA9,SLC24A3,SYPL2
1_Member	Reactome Gene Sets	R-HSA-373076	Class A/1 (Rhodopsin-like receptors)	-4.41636	-1.56146	13/335	135,146,1129,1880,2841,2847,3351,5367,7504,10563,11251,51554,79948	ADORA2A,ADRA1D,CHRM2,GPR183,GPR18,MCHR1,HTR1B,PMCH,XK,CXCL13,PTGDR2,ACKR4,PLPPR3
1_Member	GO Biological Processes	GO:0030003	cellular cation homeostasis	-4.32179	-1.49405	19/664	114,116,146,482,783,2785,2841,2847,2911,3351,4494,4609,6781,7504,10563,51554,55584,57419,284612	ADCY8,ADCYAP1,ADRA1D,ATP1B2,CACNB2,GNG3,GPR18,MCHR1,GRM1,HTR1B,MT1F,MYC,STC1,XK,CXCL13,ACKR4,CHRNA9,SLC24A3,SYPL2
1_Member	GO Biological Processes	GO:0006873	cellular ion homeostasis	-4.21017	-1.42022	19/677	114,116,146,482,783,2785,2841,2847,2911,3351,4494,4609,6781,7504,10563,51554,55584,57419,284612	ADCY8,ADCYAP1,ADRA1D,ATP1B2,CACNB2,GNG3,GPR18,MCHR1,GRM1,HTR1B,MT1F,MYC,STC1,XK,CXCL13,ACKR4,CHRNA9,SLC24A3,SYPL2
1_Member	GO Biological Processes	GO:0007193	adenylate cyclase-inhibiting G protein-coupled receptor signaling pathway	-3.63307	-1.08569	6/86	114,1129,2847,2918,3351,11251	ADCY8,CHRM2,MCHR1,GRM8,HTR1B,PTGDR2
1_Member	Reactome Gene Sets	R-HSA-418594	G alpha (i) signalling events	-3.57581	-1.0491	13/407	114,1129,1880,2785,2841,2847,2918,3351,4036,5367,5475,10563,11251	ADCY8,CHRM2,GPR183,GNG3,GPR18,MCHR1,GRM8,HTR1B,LRP2,PMCH,PPEF1,CXCL13,PTGDR2
1_Member	GO Biological Processes	GO:0051480	regulation of cytosolic calcium ion concentration	-3.53008	-1.01989	12/358	114,116,146,783,2785,2841,2847,2911,3351,10563,51554,55584	ADCY8,ADCYAP1,ADRA1D,CACNB2,GNG3,GPR18,MCHR1,GRM1,HTR1B,CXCL13,ACKR4,CHRNA9
1_Member	GO Biological Processes	GO:0007204	positive regulation of cytosolic calcium ion concentration	-3.34956	-0.906392	11/322	114,116,146,783,2785,2841,2847,2911,10563,51554,55584	ADCY8,ADCYAP1,ADRA1D,CACNB2,GNG3,GPR18,MCHR1,GRM1,CXCL13,ACKR4,CHRNA9
1_Member	GO Biological Processes	GO:0007188	adenylate cyclase-modulating G protein-coupled receptor signaling pathway	-3.21065	-0.803916	9/233	114,116,135,146,1129,2847,2918,3351,11251	ADCY8,ADCYAP1,ADORA2A,ADRA1D,CHRM2,MCHR1,GRM8,HTR1B,PTGDR2
1_Member	GO Biological Processes	GO:0007187	G protein-coupled receptor signaling pathway, coupled to cyclic nucleotide second messenger	-2.84185	-0.597174	9/263	114,116,135,146,1129,2847,2918,3351,11251	ADCY8,ADCYAP1,ADORA2A,ADRA1D,CHRM2,MCHR1,GRM8,HTR1B,PTGDR2
2_Summary	GO Biological Processes	GO:0006820	anion transport	-6.60661	-2.699	23/656	135,768,1636,2167,2555,3351,4036,6098,6529,6542,6781,7504,8714,9619,9635,26154,55089,57419,63982,81796,152078,201780,387700,1136,1392,2668,4609,6948	ADORA2A,CA9,ACE,FABP4,GABRA2,HTR1B,LRP2,ROS1,SLC6A1,SLC7A2,STC1,XK,ABCC3,ABCG1,CLCA2,ABCA12,SLC38A4,SLC24A3,ANO3,SLCO5A1,SLC66A1L,SLC10A4,SLC16A12,CHRNA3,CRH,GDNF,MYC,TCN2
2_Member	GO Biological Processes	GO:0006820	anion transport	-6.60661	-2.699	23/656	135,768,1636,2167,2555,3351,4036,6098,6529,6542,6781,7504,8714,9619,9635,26154,55089,57419,63982,81796,152078,201780,387700	ADORA2A,CA9,ACE,FABP4,GABRA2,HTR1B,LRP2,ROS1,SLC6A1,SLC7A2,STC1,XK,ABCC3,ABCG1,CLCA2,ABCA12,SLC38A4,SLC24A3,ANO3,SLCO5A1,SLC66A1L,SLC10A4,SLC16A12
2_Member	GO Biological Processes	GO:0015893	drug transport	-5.37131	-2.13899	12/231	135,1136,1392,2668,3351,4036,4609,6542,6948,8714,152078,387700	ADORA2A,CHRNA3,CRH,GDNF,HTR1B,LRP2,MYC,SLC7A2,TCN2,ABCC3,SLC66A1L,SLC16A12
2_Member	GO Biological Processes	GO:0015711	organic anion transport	-4.77356	-1.80929	17/507	135,768,1636,2167,3351,4036,6529,6542,7504,8714,9619,26154,55089,81796,152078,201780,387700	ADORA2A,CA9,ACE,FABP4,HTR1B,LRP2,SLC6A1,SLC7A2,XK,ABCC3,ABCG1,ABCA12,SLC38A4,SLCO5A1,SLC66A1L,SLC10A4,SLC16A12
2_Member	GO Biological Processes	GO:0046942	carboxylic acid transport	-4.18488	-1.40683	13/353	135,1636,2167,3351,4036,6529,6542,7504,8714,55089,152078,201780,387700	ADORA2A,ACE,FABP4,HTR1B,LRP2,SLC6A1,SLC7A2,XK,ABCC3,SLC38A4,SLC66A1L,SLC10A4,SLC16A12
2_Member	GO Biological Processes	GO:0015849	organic acid transport	-4.17248	-1.40601	13/354	135,1636,2167,3351,4036,6529,6542,7504,8714,55089,152078,201780,387700	ADORA2A,ACE,FABP4,HTR1B,LRP2,SLC6A1,SLC7A2,XK,ABCC3,SLC38A4,SLC66A1L,SLC10A4,SLC16A12
2_Member	GO Biological Processes	GO:0006865	amino acid transport	-3.63261	-1.08569	8/161	135,3351,6529,6542,7504,55089,152078,387700	ADORA2A,HTR1B,SLC6A1,SLC7A2,XK,SLC38A4,SLC66A1L,SLC16A12
2_Member	GO Biological Processes	GO:0098656	anion transmembrane transport	-2.88525	-0.621777	10/312	2555,4036,6529,6542,9635,55089,57419,63982,152078,387700	GABRA2,LRP2,SLC6A1,SLC7A2,CLCA2,SLC38A4,SLC24A3,ANO3,SLC66A1L,SLC16A12
2_Member	GO Biological Processes	GO:0015718	monocarboxylic acid transport	-2.72454	-0.519662	7/173	1636,2167,3351,6529,8714,201780,387700	ACE,FABP4,HTR1B,SLC6A1,ABCC3,SLC10A4,SLC16A12
2_Member	GO Biological Processes	GO:0006855	drug transmembrane transport	-2.62424	-0.475038	5/92	4036,6542,8714,152078,387700	LRP2,SLC7A2,ABCC3,SLC66A1L,SLC16A12
3_Summary	GO Biological Processes	GO:0007268	chemical synaptic transmission	-6.43155	-2.699	24/724	40,114,116,135,783,1129,1136,1392,2555,2668,2891,2900,2911,2918,3351,4803,4884,5367,6529,11170,55584,116443,147381,388336,146,2847,2824,6542,22914,100528032,482,1634,348980,26052,23426,50632,6781,9619,28984,115827,406947	ASIC2,ADCY8,ADCYAP1,ADORA2A,CACNB2,CHRM2,CHRNA3,CRH,GABRA2,GDNF,GRIA2,GRIK4,GRM1,GRM8,HTR1B,NGF,NPTX1,PMCH,SLC6A1,FAM107A,CHRNA9,GRIN3A,CBLN2,SHISA6,ADRA1D,MCHR1,GPM6B,SLC7A2,KLRK1,KLRC4-KLRK1,ATP1B2,DCN,HCN1,DNM3,GRIP1,CALY,STC1,ABCG1,RGCC,RAB3C,MIR155
3_Member	GO Biological Processes	GO:0007268	chemical synaptic transmission	-6.43155	-2.699	24/724	40,114,116,135,783,1129,1136,1392,2555,2668,2891,2900,2911,2918,3351,4803,4884,5367,6529,11170,55584,116443,147381,388336	ASIC2,ADCY8,ADCYAP1,ADORA2A,CACNB2,CHRM2,CHRNA3,CRH,GABRA2,GDNF,GRIA2,GRIK4,GRM1,GRM8,HTR1B,NGF,NPTX1,PMCH,SLC6A1,FAM107A,CHRNA9,GRIN3A,CBLN2,SHISA6
3_Member	GO Biological Processes	GO:0098916	anterograde trans-synaptic signaling	-6.43155	-2.699	24/724	40,114,116,135,783,1129,1136,1392,2555,2668,2891,2900,2911,2918,3351,4803,4884,5367,6529,11170,55584,116443,147381,388336	ASIC2,ADCY8,ADCYAP1,ADORA2A,CACNB2,CHRM2,CHRNA3,CRH,GABRA2,GDNF,GRIA2,GRIK4,GRM1,GRM8,HTR1B,NGF,NPTX1,PMCH,SLC6A1,FAM107A,CHRNA9,GRIN3A,CBLN2,SHISA6
3_Member	GO Biological Processes	GO:0099537	trans-synaptic signaling	-6.34628	-2.699	24/732	40,114,116,135,783,1129,1136,1392,2555,2668,2891,2900,2911,2918,3351,4803,4884,5367,6529,11170,55584,116443,147381,388336	ASIC2,ADCY8,ADCYAP1,ADORA2A,CACNB2,CHRM2,CHRNA3,CRH,GABRA2,GDNF,GRIA2,GRIK4,GRM1,GRM8,HTR1B,NGF,NPTX1,PMCH,SLC6A1,FAM107A,CHRNA9,GRIN3A,CBLN2,SHISA6
3_Member	GO Biological Processes	GO:0099536	synaptic signaling	-6.25189	-2.68379	24/741	40,114,116,135,783,1129,1136,1392,2555,2668,2891,2900,2911,2918,3351,4803,4884,5367,6529,11170,55584,116443,147381,388336	ASIC2,ADCY8,ADCYAP1,ADORA2A,CACNB2,CHRM2,CHRNA3,CRH,GABRA2,GDNF,GRIA2,GRIK4,GRM1,GRM8,HTR1B,NGF,NPTX1,PMCH,SLC6A1,FAM107A,CHRNA9,GRIN3A,CBLN2,SHISA6
3_Member	GO Biological Processes	GO:0050804	modulation of chemical synaptic transmission	-6.03309	-2.66359	18/454	114,116,135,783,1129,1136,1392,2668,2900,2911,2918,3351,4803,4884,6529,11170,116443,388336	ADCY8,ADCYAP1,ADORA2A,CACNB2,CHRM2,CHRNA3,CRH,GDNF,GRIK4,GRM1,GRM8,HTR1B,NGF,NPTX1,SLC6A1,FAM107A,GRIN3A,SHISA6
3_Member	GO Biological Processes	GO:0099177	regulation of trans-synaptic signaling	-6.01945	-2.66359	18/455	114,116,135,783,1129,1136,1392,2668,2900,2911,2918,3351,4803,4884,6529,11170,116443,388336	ADCY8,ADCYAP1,ADORA2A,CACNB2,CHRM2,CHRNA3,CRH,GDNF,GRIK4,GRM1,GRM8,HTR1B,NGF,NPTX1,SLC6A1,FAM107A,GRIN3A,SHISA6
3_Member	KEGG Pathway	hsa04080	Neuroactive ligand-receptor interaction	-5.90936	-2.6045	16/370	116,135,146,1129,1136,1392,2555,2847,2891,2900,2911,2918,3351,5367,55584,116443	ADCYAP1,ADORA2A,ADRA1D,CHRM2,CHRNA3,CRH,GABRA2,MCHR1,GRIA2,GRIK4,GRM1,GRM8,HTR1B,PMCH,CHRNA9,GRIN3A
3_Member	GO Biological Processes	GO:0051588	regulation of neurotransmitter transport	-5.6002	-2.33313	10/147	135,783,1129,1136,1392,2668,2824,3351,6529,116443	ADORA2A,CACNB2,CHRM2,CHRNA3,CRH,GDNF,GPM6B,HTR1B,SLC6A1,GRIN3A
3_Member	KEGG Pathway	ko04080	Neuroactive ligand-receptor interaction	-5.28789	-2.11773	13/277	135,146,1129,1136,2555,2847,2891,2900,2911,2918,3351,55584,116443	ADORA2A,ADRA1D,CHRM2,CHRNA3,GABRA2,MCHR1,GRIA2,GRIK4,GRM1,GRM8,HTR1B,CHRNA9,GRIN3A
3_Member	GO Biological Processes	GO:0006836	neurotransmitter transport	-4.50452	-1.63539	12/282	116,135,783,1129,1136,1392,2555,2668,2824,3351,6529,116443	ADCYAP1,ADORA2A,CACNB2,CHRM2,CHRNA3,CRH,GABRA2,GDNF,GPM6B,HTR1B,SLC6A1,GRIN3A
3_Member	GO Biological Processes	GO:0035249	synaptic transmission, glutamatergic	-4.27554	-1.46076	7/96	116,135,2891,2900,2911,2918,3351	ADCYAP1,ADORA2A,GRIA2,GRIK4,GRM1,GRM8,HTR1B
3_Member	GO Biological Processes	GO:0001505	regulation of neurotransmitter levels	-4.03909	-1.31608	13/365	135,783,1129,1136,2555,2668,2824,3351,6529,6542,22914,116443,100528032	ADORA2A,CACNB2,CHRM2,CHRNA3,GABRA2,GDNF,GPM6B,HTR1B,SLC6A1,SLC7A2,KLRK1,GRIN3A,KLRC4-KLRK1
3_Member	GO Biological Processes	GO:0060078	regulation of postsynaptic membrane potential	-3.96608	-1.26328	8/144	116,135,1136,2555,2900,2911,55584,116443	ADCYAP1,ADORA2A,CHRNA3,GABRA2,GRIK4,GRM1,CHRNA9,GRIN3A
3_Member	GO Biological Processes	GO:0042391	regulation of membrane potential	-3.22853	-0.816778	13/443	40,116,135,482,783,1136,1634,2555,2900,2911,55584,116443,348980	ASIC2,ADCYAP1,ADORA2A,ATP1B2,CACNB2,CHRNA3,DCN,GABRA2,GRIK4,GRM1,CHRNA9,GRIN3A,HCN1
3_Member	GO Biological Processes	GO:0046928	regulation of neurotransmitter secretion	-3.14576	-0.777179	6/106	135,783,1129,1136,3351,116443	ADORA2A,CACNB2,CHRM2,CHRNA3,HTR1B,GRIN3A
3_Member	GO Biological Processes	GO:0051966	regulation of synaptic transmission, glutamatergic	-3.07241	-0.743189	5/73	116,135,2911,2918,3351	ADCYAP1,ADORA2A,GRM1,GRM8,HTR1B
3_Member	GO Biological Processes	GO:0098693	regulation of synaptic vesicle cycle	-2.98059	-0.675731	6/114	135,783,1129,3351,26052,116443	ADORA2A,CACNB2,CHRM2,HTR1B,DNM3,GRIN3A
3_Member	GO Biological Processes	GO:2000300	regulation of synaptic vesicle exocytosis	-2.89284	-0.622136	5/80	135,783,1129,3351,116443	ADORA2A,CACNB2,CHRM2,HTR1B,GRIN3A
3_Member	GO Biological Processes	GO:0099003	vesicle-mediated transport in synapse	-2.79629	-0.570614	8/216	135,783,1129,3351,23426,26052,50632,116443	ADORA2A,CACNB2,CHRM2,HTR1B,GRIP1,DNM3,CALY,GRIN3A
3_Member	GO Biological Processes	GO:1902803	regulation of synaptic vesicle transport	-2.753	-0.543465	5/86	135,783,1129,3351,116443	ADORA2A,CACNB2,CHRM2,HTR1B,GRIN3A
3_Member	KEGG Pathway	hsa04024	cAMP signaling pathway	-2.67354	-0.494606	8/226	114,116,135,482,1129,2891,3351,116443	ADCY8,ADCYAP1,ADORA2A,ATP1B2,CHRM2,GRIA2,HTR1B,GRIN3A
3_Member	KEGG Pathway	ko04024	cAMP signaling pathway	-2.39867	-0.35467	7/198	114,135,482,1129,2891,3351,116443	ADCY8,ADORA2A,ATP1B2,CHRM2,GRIA2,HTR1B,GRIN3A
3_Member	GO Biological Processes	GO:0051046	regulation of secretion	-2.38044	-0.352248	16/753	114,116,135,783,1129,1136,1392,2668,3351,6529,6781,9619,28984,115827,116443,406947	ADCY8,ADCYAP1,ADORA2A,CACNB2,CHRM2,CHRNA3,CRH,GDNF,HTR1B,SLC6A1,STC1,ABCG1,RGCC,RAB3C,GRIN3A,MIR155
3_Member	GO Biological Processes	GO:0048489	synaptic vesicle transport	-2.28505	-0.302222	6/157	135,783,1129,3351,26052,116443	ADORA2A,CACNB2,CHRM2,HTR1B,DNM3,GRIN3A
3_Member	GO Biological Processes	GO:0097480	establishment of synaptic vesicle localization	-2.28505	-0.302222	6/157	135,783,1129,3351,26052,116443	ADORA2A,CACNB2,CHRM2,HTR1B,DNM3,GRIN3A
3_Member	GO Biological Processes	GO:0017158	regulation of calcium ion-dependent exocytosis	-2.24233	-0.270825	5/113	135,783,1129,3351,116443	ADORA2A,CACNB2,CHRM2,HTR1B,GRIN3A
3_Member	GO Biological Processes	GO:0097479	synaptic vesicle localization	-2.14514	-0.19682	6/168	135,783,1129,3351,26052,116443	ADORA2A,CACNB2,CHRM2,HTR1B,DNM3,GRIN3A
3_Member	GO Biological Processes	GO:0016079	synaptic vesicle exocytosis	-2.11912	-0.18616	5/121	135,783,1129,3351,116443	ADORA2A,CACNB2,CHRM2,HTR1B,GRIN3A
3_Member	GO Biological Processes	GO:0007269	neurotransmitter secretion	-2.06215	-0.16525	6/175	135,783,1129,1136,3351,116443	ADORA2A,CACNB2,CHRM2,CHRNA3,HTR1B,GRIN3A
3_Member	GO Biological Processes	GO:0099643	signal release from synapse	-2.06215	-0.16525	6/175	135,783,1129,1136,3351,116443	ADORA2A,CACNB2,CHRM2,CHRNA3,HTR1B,GRIN3A
4_Summary	GO Biological Processes	GO:0043269	regulation of ion transport	-6.03442	-2.66359	23/708	40,116,135,482,783,1136,1392,1536,2668,2669,2824,2847,2891,3351,3739,6098,6529,6781,9312,30820,57554,348980,388336,2900,2911,2918,116443,4884,374,27123,100506658	ASIC2,ADCYAP1,ADORA2A,ATP1B2,CACNB2,CHRNA3,CRH,CYBB,GDNF,GEM,GPM6B,MCHR1,GRIA2,HTR1B,KCNA4,ROS1,SLC6A1,STC1,KCNB2,KCNIP1,LRRC7,HCN1,SHISA6,GRIK4,GRM1,GRM8,GRIN3A,NPTX1,AREG,DKK2,OCLN
4_Member	GO Biological Processes	GO:0043269	regulation of ion transport	-6.03442	-2.66359	23/708	40,116,135,482,783,1136,1392,1536,2668,2669,2824,2847,2891,3351,3739,6098,6529,6781,9312,30820,57554,348980,388336	ASIC2,ADCYAP1,ADORA2A,ATP1B2,CACNB2,CHRNA3,CRH,CYBB,GDNF,GEM,GPM6B,MCHR1,GRIA2,HTR1B,KCNA4,ROS1,SLC6A1,STC1,KCNB2,KCNIP1,LRRC7,HCN1,SHISA6
4_Member	GO Biological Processes	GO:0007215	glutamate receptor signaling pathway	-5.07495	-2.01947	8/101	1392,2891,2900,2911,2918,57554,116443,388336	CRH,GRIA2,GRIK4,GRM1,GRM8,LRRC7,GRIN3A,SHISA6
4_Member	GO Biological Processes	GO:0099601	regulation of neurotransmitter receptor activity	-2.91735	-0.631791	5/79	1392,2891,4884,57554,388336	CRH,GRIA2,NPTX1,LRRC7,SHISA6
4_Member	GO Biological Processes	GO:0034765	regulation of ion transmembrane transport	-2.83963	-0.597174	13/489	40,482,783,1392,1536,2669,2891,3739,9312,30820,57554,348980,388336	ASIC2,ATP1B2,CACNB2,CRH,CYBB,GEM,GRIA2,KCNA4,KCNB2,KCNIP1,LRRC7,HCN1,SHISA6
4_Member	GO Biological Processes	GO:0010469	regulation of signaling receptor activity	-2.65469	-0.485766	7/178	374,1392,2891,4884,27123,57554,388336	AREG,CRH,GRIA2,NPTX1,DKK2,LRRC7,SHISA6
4_Member	GO Biological Processes	GO:0034762	regulation of transmembrane transport	-2.64845	-0.485766	14/577	40,482,783,1392,1536,2669,2891,3739,9312,30820,57554,348980,388336,100506658	ASIC2,ATP1B2,CACNB2,CRH,CYBB,GEM,GRIA2,KCNA4,KCNB2,KCNIP1,LRRC7,HCN1,SHISA6,OCLN
4_Member	GO Biological Processes	GO:1900449	regulation of glutamate receptor signaling pathway	-2.40481	-0.355223	4/64	1392,2891,57554,388336	CRH,GRIA2,LRRC7,SHISA6
4_Member	GO Biological Processes	GO:2000310	regulation of NMDA receptor activity	-2.25231	-0.275268	3/36	1392,2891,57554	CRH,GRIA2,LRRC7
5_Summary	Canonical Pathways	M5884	NABA CORE MATRISOME	-5.32201	-2.12188	13/275	1301,1310,1634,3488,4148,4745,8076,11082,22917,63923,131368,133584,157869	COL11A1,COL19A1,DCN,IGFBP5,MATN3,NELL1,MFAP5,ESM1,ZP1,TNN,ZPLD1,EGFLAM,SBSPON
5_Member	Canonical Pathways	M5884	NABA CORE MATRISOME	-5.32201	-2.12188	13/275	1301,1310,1634,3488,4148,4745,8076,11082,22917,63923,131368,133584,157869	COL11A1,COL19A1,DCN,IGFBP5,MATN3,NELL1,MFAP5,ESM1,ZP1,TNN,ZPLD1,EGFLAM,SBSPON
5_Member	Canonical Pathways	M3008	NABA ECM GLYCOPROTEINS	-3.76047	-1.13849	9/196	3488,4148,4745,8076,22917,63923,131368,133584,157869	IGFBP5,MATN3,NELL1,MFAP5,ZP1,TNN,ZPLD1,EGFLAM,SBSPON
6_Summary	GO Biological Processes	GO:0044057	regulation of system process	-5.20864	-2.0723	20/626	40,89,135,146,482,783,1129,1136,1392,1636,2911,3488,4884,6781,7139,9312,30820,221476,388336,400746,116,3351,28514,137868,388125	ASIC2,ACTN3,ADORA2A,ADRA1D,ATP1B2,CACNB2,CHRM2,CHRNA3,CRH,ACE,GRM1,IGFBP5,NPTX1,STC1,TNNT2,KCNB2,KCNIP1,PI16,SHISA6,NCMAP,ADCYAP1,HTR1B,DLL1,SGCZ,C2CD4B
6_Member	GO Biological Processes	GO:0044057	regulation of system process	-5.20864	-2.0723	20/626	40,89,135,146,482,783,1129,1136,1392,1636,2911,3488,4884,6781,7139,9312,30820,221476,388336,400746	ASIC2,ACTN3,ADORA2A,ADRA1D,ATP1B2,CACNB2,CHRM2,CHRNA3,CRH,ACE,GRM1,IGFBP5,NPTX1,STC1,TNNT2,KCNB2,KCNIP1,PI16,SHISA6,NCMAP
6_Member	GO Biological Processes	GO:0008015	blood circulation	-3.82354	-1.17626	16/548	40,116,135,146,482,783,1129,1392,1636,3351,6781,7139,28514,30820,137868,388125	ASIC2,ADCYAP1,ADORA2A,ADRA1D,ATP1B2,CACNB2,CHRM2,CRH,ACE,HTR1B,STC1,TNNT2,DLL1,KCNIP1,SGCZ,C2CD4B
6_Member	GO Biological Processes	GO:0003013	circulatory system process	-3.72612	-1.12023	16/559	40,116,135,146,482,783,1129,1392,1636,3351,6781,7139,28514,30820,137868,388125	ASIC2,ADCYAP1,ADORA2A,ADRA1D,ATP1B2,CACNB2,CHRM2,CRH,ACE,HTR1B,STC1,TNNT2,DLL1,KCNIP1,SGCZ,C2CD4B
6_Member	GO Biological Processes	GO:0003018	vascular process in circulatory system	-2.6963	-0.514393	7/175	40,116,135,146,1636,3351,388125	ASIC2,ADCYAP1,ADORA2A,ADRA1D,ACE,HTR1B,C2CD4B
6_Member	GO Biological Processes	GO:0060047	heart contraction	-2.6054	-0.471332	9/285	146,482,783,1129,1636,6781,7139,30820,137868	ADRA1D,ATP1B2,CACNB2,CHRM2,ACE,STC1,TNNT2,KCNIP1,SGCZ
6_Member	GO Biological Processes	GO:0003015	heart process	-2.50603	-0.407745	9/295	146,482,783,1129,1636,6781,7139,30820,137868	ADRA1D,ATP1B2,CACNB2,CHRM2,ACE,STC1,TNNT2,KCNIP1,SGCZ
6_Member	GO Biological Processes	GO:0035296	regulation of tube diameter	-2.48243	-0.399193	6/143	40,116,135,146,1636,3351	ASIC2,ADCYAP1,ADORA2A,ADRA1D,ACE,HTR1B
6_Member	GO Biological Processes	GO:0050880	regulation of blood vessel size	-2.48243	-0.399193	6/143	40,116,135,146,1636,3351	ASIC2,ADCYAP1,ADORA2A,ADRA1D,ACE,HTR1B
6_Member	GO Biological Processes	GO:0097746	regulation of blood vessel diameter	-2.48243	-0.399193	6/143	40,116,135,146,1636,3351	ASIC2,ADCYAP1,ADORA2A,ADRA1D,ACE,HTR1B
6_Member	GO Biological Processes	GO:0035150	regulation of tube size	-2.46754	-0.395438	6/144	40,116,135,146,1636,3351	ASIC2,ADCYAP1,ADORA2A,ADRA1D,ACE,HTR1B
6_Member	GO Biological Processes	GO:1903522	regulation of blood circulation	-2.42052	-0.364295	9/304	40,146,482,783,1129,1636,6781,7139,30820	ASIC2,ADRA1D,ATP1B2,CACNB2,CHRM2,ACE,STC1,TNNT2,KCNIP1
6_Member	GO Biological Processes	GO:0042310	vasoconstriction	-2.10088	-0.174581	4/78	40,146,1636,3351	ASIC2,ADRA1D,ACE,HTR1B
6_Member	Reactome Gene Sets	R-HSA-375280	Amine ligand-binding receptors	-2.06521	-0.16525	3/42	146,1129,3351	ADRA1D,CHRM2,HTR1B
7_Summary	GO Biological Processes	GO:0051962	positive regulation of nervous system development	-4.85971	-1.85588	18/552	40,116,238,482,1746,4036,4135,4803,10154,23426,57554,57611,57795,147381,151449,285016,400746,644943,547,1136,3400,7504,26052,28514,57540,135,1952,2668,4884,27255,63923,345651,100506658,6781,168002,116443,10100	ASIC2,ADCYAP1,ALK,ATP1B2,DLX2,LRP2,MAP6,NGF,PLXNC1,GRIP1,LRRC7,ISLR2,BRINP2,CBLN2,GDF7,ALKAL2,NCMAP,RASSF10,KIF1A,CHRNA3,ID4,XK,DNM3,DLL1,DISP3,ADORA2A,CELSR2,GDNF,NPTX1,CNTN6,TNN,ACTBL2,OCLN,STC1,DACT2,GRIN3A,TSPAN2
7_Member	GO Biological Processes	GO:0051962	positive regulation of nervous system development	-4.85971	-1.85588	18/552	40,116,238,482,1746,4036,4135,4803,10154,23426,57554,57611,57795,147381,151449,285016,400746,644943	ASIC2,ADCYAP1,ALK,ATP1B2,DLX2,LRP2,MAP6,NGF,PLXNC1,GRIP1,LRRC7,ISLR2,BRINP2,CBLN2,GDF7,ALKAL2,NCMAP,RASSF10
7_Member	GO Biological Processes	GO:0045664	regulation of neuron differentiation	-4.73503	-1.80929	20/675	116,238,482,547,1136,1746,3400,4135,4803,7504,10154,23426,26052,28514,57540,57554,57611,57795,151449,285016	ADCYAP1,ALK,ATP1B2,KIF1A,CHRNA3,DLX2,ID4,MAP6,NGF,XK,PLXNC1,GRIP1,DNM3,DLL1,DISP3,LRRC7,ISLR2,BRINP2,GDF7,ALKAL2
7_Member	GO Biological Processes	GO:0050769	positive regulation of neurogenesis	-3.88799	-1.2045	15/485	116,238,482,1746,4036,4135,4803,10154,23426,57554,57611,57795,151449,285016,644943	ADCYAP1,ALK,ATP1B2,DLX2,LRP2,MAP6,NGF,PLXNC1,GRIP1,LRRC7,ISLR2,BRINP2,GDF7,ALKAL2,RASSF10
7_Member	GO Biological Processes	GO:0045666	positive regulation of neuron differentiation	-3.86565	-1.20063	13/380	116,238,482,1746,4135,4803,10154,23426,57554,57611,57795,151449,285016	ADCYAP1,ALK,ATP1B2,DLX2,MAP6,NGF,PLXNC1,GRIP1,LRRC7,ISLR2,BRINP2,GDF7,ALKAL2
7_Member	GO Biological Processes	GO:0048812	neuron projection morphogenesis	-3.806	-1.17368	18/667	135,547,1136,1952,2668,4036,4135,4803,4884,7504,10154,23426,26052,27255,57611,63923,151449,345651	ADORA2A,KIF1A,CHRNA3,CELSR2,GDNF,LRP2,MAP6,NGF,NPTX1,XK,PLXNC1,GRIP1,DNM3,CNTN6,ISLR2,TNN,GDF7,ACTBL2
7_Member	GO Biological Processes	GO:0120039	plasma membrane bounded cell projection morphogenesis	-3.69588	-1.10619	18/681	135,547,1136,1952,2668,4036,4135,4803,4884,7504,10154,23426,26052,27255,57611,63923,151449,345651	ADORA2A,KIF1A,CHRNA3,CELSR2,GDNF,LRP2,MAP6,NGF,NPTX1,XK,PLXNC1,GRIP1,DNM3,CNTN6,ISLR2,TNN,GDF7,ACTBL2
7_Member	GO Biological Processes	GO:0048858	cell projection morphogenesis	-3.66505	-1.09275	18/685	135,547,1136,1952,2668,4036,4135,4803,4884,7504,10154,23426,26052,27255,57611,63923,151449,345651	ADORA2A,KIF1A,CHRNA3,CELSR2,GDNF,LRP2,MAP6,NGF,NPTX1,XK,PLXNC1,GRIP1,DNM3,CNTN6,ISLR2,TNN,GDF7,ACTBL2
7_Member	GO Biological Processes	GO:0032990	cell part morphogenesis	-3.51489	-1.01989	18/705	135,547,1136,1952,2668,4036,4135,4803,4884,7504,10154,23426,26052,27255,57611,63923,151449,345651	ADORA2A,KIF1A,CHRNA3,CELSR2,GDNF,LRP2,MAP6,NGF,NPTX1,XK,PLXNC1,GRIP1,DNM3,CNTN6,ISLR2,TNN,GDF7,ACTBL2
7_Member	GO Biological Processes	GO:0031346	positive regulation of cell projection organization	-3.16085	-0.777179	12/394	116,238,482,4135,4803,10154,23426,26052,57554,57611,285016,100506658	ADCYAP1,ALK,ATP1B2,MAP6,NGF,PLXNC1,GRIP1,DNM3,LRRC7,ISLR2,ALKAL2,OCLN
7_Member	GO Biological Processes	GO:0010720	positive regulation of cell development	-3.14982	-0.777179	15/570	116,238,482,1746,4036,4135,4803,10154,23426,57554,57611,57795,151449,285016,644943	ADCYAP1,ALK,ATP1B2,DLX2,LRP2,MAP6,NGF,PLXNC1,GRIP1,LRRC7,ISLR2,BRINP2,GDF7,ALKAL2,RASSF10
7_Member	GO Biological Processes	GO:0010976	positive regulation of neuron projection development	-3.12463	-0.776689	10/290	116,238,482,4135,4803,10154,23426,57554,57611,285016	ADCYAP1,ALK,ATP1B2,MAP6,NGF,PLXNC1,GRIP1,LRRC7,ISLR2,ALKAL2
7_Member	GO Biological Processes	GO:0010975	regulation of neuron projection development	-3.09379	-0.752903	14/517	116,238,482,547,1136,4135,4803,7504,10154,23426,26052,57554,57611,285016	ADCYAP1,ALK,ATP1B2,KIF1A,CHRNA3,MAP6,NGF,XK,PLXNC1,GRIP1,DNM3,LRRC7,ISLR2,ALKAL2
7_Member	GO Biological Processes	GO:0048667	cell morphogenesis involved in neuron differentiation	-2.8988	-0.622136	15/604	547,1136,1952,2668,4135,4803,4884,7504,10154,26052,27255,57611,63923,151449,345651	KIF1A,CHRNA3,CELSR2,GDNF,MAP6,NGF,NPTX1,XK,PLXNC1,DNM3,CNTN6,ISLR2,TNN,GDF7,ACTBL2
7_Member	GO Biological Processes	GO:0000904	cell morphogenesis involved in differentiation	-2.76774	-0.551816	17/753	547,1136,1952,2668,4135,4803,4884,6781,7504,10154,26052,27255,57611,63923,151449,168002,345651	KIF1A,CHRNA3,CELSR2,GDNF,MAP6,NGF,NPTX1,STC1,XK,PLXNC1,DNM3,CNTN6,ISLR2,TNN,GDF7,DACT2,ACTBL2
7_Member	GO Biological Processes	GO:0016358	dendrite development	-2.43779	-0.37658	8/247	238,547,1136,1952,4135,23426,26052,116443	ALK,KIF1A,CHRNA3,CELSR2,MAP6,GRIP1,DNM3,GRIN3A
7_Member	GO Biological Processes	GO:0120035	regulation of plasma membrane bounded cell projection organization	-2.17703	-0.219943	15/722	116,238,482,547,1136,4135,4803,7504,10154,23426,26052,57554,57611,285016,100506658	ADCYAP1,ALK,ATP1B2,KIF1A,CHRNA3,MAP6,NGF,XK,PLXNC1,GRIP1,DNM3,LRRC7,ISLR2,ALKAL2,OCLN
7_Member	GO Biological Processes	GO:0031344	regulation of cell projection organization	-2.12485	-0.18616	15/732	116,238,482,547,1136,4135,4803,7504,10154,23426,26052,57554,57611,285016,100506658	ADCYAP1,ALK,ATP1B2,KIF1A,CHRNA3,MAP6,NGF,XK,PLXNC1,GRIP1,DNM3,LRRC7,ISLR2,ALKAL2,OCLN
7_Member	GO Biological Processes	GO:0061564	axon development	-2.11363	-0.183066	12/530	2668,4135,4803,4884,7504,10100,10154,27255,57611,63923,151449,345651	GDNF,MAP6,NGF,NPTX1,XK,TSPAN2,PLXNC1,CNTN6,ISLR2,TNN,GDF7,ACTBL2
7_Member	GO Biological Processes	GO:0007409	axonogenesis	-2.0027	-0.124789	11/482	2668,4135,4803,4884,7504,10154,27255,57611,63923,151449,345651	GDNF,MAP6,NGF,NPTX1,XK,PLXNC1,CNTN6,ISLR2,TNN,GDF7,ACTBL2
8_Summary	Reactome Gene Sets	R-HSA-112316	Neuronal System	-4.70981	-1.80929	15/410	114,783,1136,2555,2785,2891,2900,2911,3739,6529,9312,23426,55584,116443,348980,2918,2354,2668	ADCY8,CACNB2,CHRNA3,GABRA2,GNG3,GRIA2,GRIK4,GRM1,KCNA4,SLC6A1,KCNB2,GRIP1,CHRNA9,GRIN3A,HCN1,GRM8,FOSB,GDNF
8_Member	Reactome Gene Sets	R-HSA-112316	Neuronal System	-4.70981	-1.80929	15/410	114,783,1136,2555,2785,2891,2900,2911,3739,6529,9312,23426,55584,116443,348980	ADCY8,CACNB2,CHRNA3,GABRA2,GNG3,GRIA2,GRIK4,GRM1,KCNA4,SLC6A1,KCNB2,GRIP1,CHRNA9,GRIN3A,HCN1
8_Member	Reactome Gene Sets	R-HSA-112315	Transmission across Chemical Synapses	-4.00744	-1.29466	11/270	114,783,1136,2555,2785,2891,2900,6529,23426,55584,116443	ADCY8,CACNB2,CHRNA3,GABRA2,GNG3,GRIA2,GRIK4,SLC6A1,GRIP1,CHRNA9,GRIN3A
8_Member	KEGG Pathway	ko04724	Glutamatergic synapse	-3.80393	-1.17368	7/114	114,2785,2891,2900,2911,2918,116443	ADCY8,GNG3,GRIA2,GRIK4,GRM1,GRM8,GRIN3A
8_Member	KEGG Pathway	hsa04724	Glutamatergic synapse	-3.7339	-1.12023	7/117	114,2785,2891,2900,2911,2918,116443	ADCY8,GNG3,GRIA2,GRIK4,GRM1,GRM8,GRIN3A
8_Member	Reactome Gene Sets	R-HSA-112314	Neurotransmitter receptors and postsynaptic signal transmission	-3.61526	-1.0802	9/205	114,1136,2555,2785,2891,2900,23426,55584,116443	ADCY8,CHRNA3,GABRA2,GNG3,GRIA2,GRIK4,GRIP1,CHRNA9,GRIN3A
8_Member	GO Biological Processes	GO:0035235	ionotropic glutamate receptor signaling pathway	-2.659	-0.485926	3/26	2891,2900,116443	GRIA2,GRIK4,GRIN3A
8_Member	KEGG Pathway	hsa05030	Cocaine addiction	-2.6445	-0.485766	4/55	2354,2668,2891,116443	FOSB,GDNF,GRIA2,GRIN3A
8_Member	KEGG Pathway	ko04723	Retrograde endocannabinoid signaling	-2.44882	-0.383594	5/101	114,2555,2785,2891,2911	ADCY8,GABRA2,GNG3,GRIA2,GRM1
8_Member	KEGG Pathway	hsa05031	Amphetamine addiction	-2.24401	-0.270825	4/71	2354,2668,2891,116443	FOSB,GDNF,GRIA2,GRIN3A
8_Member	KEGG Pathway	ko05033	Nicotine addiction	-2.12402	-0.18616	3/40	2555,2891,116443	GABRA2,GRIA2,GRIN3A
8_Member	KEGG Pathway	hsa05033	Nicotine addiction	-2.06521	-0.16525	3/42	2555,2891,116443	GABRA2,GRIA2,GRIN3A
9_Summary	Reactome Gene Sets	R-HSA-187015	Activation of TRKA receptors	-4.70839	-1.80929	3/6	116,135,4803,2354,3400,26052,10100,28514,400746	ADCYAP1,ADORA2A,NGF,FOSB,ID4,DNM3,TSPAN2,DLL1,NCMAP
9_Member	Reactome Gene Sets	R-HSA-187015	Activation of TRKA receptors	-4.70839	-1.80929	3/6	116,135,4803	ADCYAP1,ADORA2A,NGF
9_Member	Reactome Gene Sets	R-HSA-187037	Signaling by NTRK1 (TRKA)	-2.96093	-0.659998	6/115	116,135,2354,3400,4803,26052	ADCYAP1,ADORA2A,FOSB,ID4,NGF,DNM3
9_Member	Reactome Gene Sets	R-HSA-166520	Signaling by NTRKs	-2.62264	-0.475038	6/134	116,135,2354,3400,4803,26052	ADCYAP1,ADORA2A,FOSB,ID4,NGF,DNM3
9_Member	GO Biological Processes	GO:0021782	glial cell development	-2.10443	-0.176474	5/122	135,3400,10100,28514,400746	ADORA2A,ID4,TSPAN2,DLL1,NCMAP
9_Member	GO Biological Processes	GO:0048708	astrocyte differentiation	-2.0077	-0.125489	4/83	135,3400,10100,28514	ADORA2A,ID4,TSPAN2,DLL1
10_Summary	GO Biological Processes	GO:0031960	response to corticosteroid	-4.35259	-1.51149	9/164	116,374,1392,1536,2354,3351,6781,11170,23205,50940,51555,89,114,135,146,4773,6401,11251,51554,2785,7481,8325,84709,783	ADCYAP1,AREG,CRH,CYBB,FOSB,HTR1B,STC1,FAM107A,ACSBG1,PDE11A,PEX5L,ACTN3,ADCY8,ADORA2A,ADRA1D,NFATC2,SELE,PTGDR2,ACKR4,GNG3,WNT11,FZD8,MGARP,CACNB2
10_Member	GO Biological Processes	GO:0031960	response to corticosteroid	-4.35259	-1.51149	9/164	116,374,1392,1536,2354,3351,6781,11170,23205	ADCYAP1,AREG,CRH,CYBB,FOSB,HTR1B,STC1,FAM107A,ACSBG1
10_Member	GO Biological Processes	GO:0051384	response to glucocorticoid	-3.13393	-0.777179	7/147	116,374,1392,2354,6781,11170,23205	ADCYAP1,AREG,CRH,FOSB,STC1,FAM107A,ACSBG1
10_Member	GO Biological Processes	GO:0043949	regulation of cAMP-mediated signaling	-2.70392	-0.516029	4/53	116,1392,50940,51555	ADCYAP1,CRH,PDE11A,PEX5L
10_Member	GO Biological Processes	GO:0019932	second-messenger-mediated signaling	-2.62546	-0.475038	12/456	89,114,116,135,146,1392,4773,6401,11251,50940,51554,51555	ACTN3,ADCY8,ADCYAP1,ADORA2A,ADRA1D,CRH,NFATC2,SELE,PTGDR2,PDE11A,ACKR4,PEX5L
10_Member	Reactome Gene Sets	R-HSA-373080	Class B/2 (Secretin family receptors)	-2.56356	-0.445189	5/95	116,1392,2785,7481,8325	ADCYAP1,CRH,GNG3,WNT11,FZD8
10_Member	GO Biological Processes	GO:0048545	response to steroid hormone	-2.53995	-0.424142	10/348	116,374,1392,1536,2354,3351,6781,11170,23205,84709	ADCYAP1,AREG,CRH,CYBB,FOSB,HTR1B,STC1,FAM107A,ACSBG1,MGARP
10_Member	GO Biological Processes	GO:0071385	cellular response to glucocorticoid stimulus	-2.53277	-0.422042	4/59	116,1392,6781,11170	ADCYAP1,CRH,STC1,FAM107A
10_Member	GO Biological Processes	GO:0071384	cellular response to corticosteroid stimulus	-2.45456	-0.387055	4/62	116,1392,6781,11170	ADCYAP1,CRH,STC1,FAM107A
10_Member	GO Biological Processes	GO:0019933	cAMP-mediated signaling	-2.38677	-0.352248	7/199	114,116,135,146,1392,50940,51555	ADCY8,ADCYAP1,ADORA2A,ADRA1D,CRH,PDE11A,PEX5L
10_Member	GO Biological Processes	GO:0019935	cyclic-nucleotide-mediated signaling	-2.11268	-0.183066	7/224	114,116,135,146,1392,50940,51555	ADCY8,ADCYAP1,ADORA2A,ADRA1D,CRH,PDE11A,PEX5L
10_Member	GO Biological Processes	GO:0050806	positive regulation of synaptic transmission	-2.09717	-0.172833	6/172	114,116,135,783,1392,11170	ADCY8,ADCYAP1,ADORA2A,CACNB2,CRH,FAM107A
11_Summary	GO Biological Processes	GO:0030336	negative regulation of cell migration	-4.22236	-1.42022	13/350	482,1602,1634,2841,3488,6781,7481,10563,22914,22998,28984,63923,100528032,135,1952,2824,6401,10154,11170,28514,133584,168002,266727,388125	ATP1B2,DACH1,DCN,GPR18,IGFBP5,STC1,WNT11,CXCL13,KLRK1,LIMCH1,RGCC,TNN,KLRC4-KLRK1,ADORA2A,CELSR2,GPM6B,SELE,PLXNC1,FAM107A,DLL1,EGFLAM,DACT2,MDGA1,C2CD4B
11_Member	GO Biological Processes	GO:0030336	negative regulation of cell migration	-4.22236	-1.42022	13/350	482,1602,1634,2841,3488,6781,7481,10563,22914,22998,28984,63923,100528032	ATP1B2,DACH1,DCN,GPR18,IGFBP5,STC1,WNT11,CXCL13,KLRK1,LIMCH1,RGCC,TNN,KLRC4-KLRK1
11_Member	GO Biological Processes	GO:0040013	negative regulation of locomotion	-4.08959	-1.34539	14/412	135,482,1602,1634,2841,3488,6781,7481,10563,22914,22998,28984,63923,100528032	ADORA2A,ATP1B2,DACH1,DCN,GPR18,IGFBP5,STC1,WNT11,CXCL13,KLRK1,LIMCH1,RGCC,TNN,KLRC4-KLRK1
11_Member	GO Biological Processes	GO:2000146	negative regulation of cell motility	-4.03909	-1.31608	13/365	482,1602,1634,2841,3488,6781,7481,10563,22914,22998,28984,63923,100528032	ATP1B2,DACH1,DCN,GPR18,IGFBP5,STC1,WNT11,CXCL13,KLRK1,LIMCH1,RGCC,TNN,KLRC4-KLRK1
11_Member	GO Biological Processes	GO:0051271	negative regulation of cellular component movement	-3.64836	-1.08743	13/400	482,1602,1634,2841,3488,6781,7481,10563,22914,22998,28984,63923,100528032	ATP1B2,DACH1,DCN,GPR18,IGFBP5,STC1,WNT11,CXCL13,KLRK1,LIMCH1,RGCC,TNN,KLRC4-KLRK1
11_Member	GO Biological Processes	GO:0030155	regulation of cell adhesion	-2.46395	-0.394158	16/738	135,1952,2824,6401,10154,10563,11170,22914,22998,28514,28984,133584,168002,266727,388125,100528032	ADORA2A,CELSR2,GPM6B,SELE,PLXNC1,CXCL13,FAM107A,KLRK1,LIMCH1,DLL1,RGCC,EGFLAM,DACT2,MDGA1,C2CD4B,KLRC4-KLRK1
12_Summary	Canonical Pathways	M5885	NABA MATRISOME ASSOCIATED	-4.09148	-1.34539	20/751	374,656,2657,2668,4319,4324,4803,7123,7481,10154,10563,54507,57188,57795,84465,114794,147381,151449,154790,283971	AREG,BMP8B,GDF1,GDNF,MMP10,MMP15,NGF,CLEC3B,WNT11,PLXNC1,CXCL13,ADAMTSL4,ADAMTSL3,BRINP2,MEGF11,ELFN2,CBLN2,GDF7,CLEC2L,CLEC18C
12_Member	Canonical Pathways	M5885	NABA MATRISOME ASSOCIATED	-4.09148	-1.34539	20/751	374,656,2657,2668,4319,4324,4803,7123,7481,10154,10563,54507,57188,57795,84465,114794,147381,151449,154790,283971	AREG,BMP8B,GDF1,GDNF,MMP10,MMP15,NGF,CLEC3B,WNT11,PLXNC1,CXCL13,ADAMTSL4,ADAMTSL3,BRINP2,MEGF11,ELFN2,CBLN2,GDF7,CLEC2L,CLEC18C
12_Member	Canonical Pathways	M5883	NABA SECRETED FACTORS	-3.12294	-0.776689	11/343	374,656,2657,2668,4803,7481,10563,57795,84465,147381,151449	AREG,BMP8B,GDF1,GDNF,NGF,WNT11,CXCL13,BRINP2,MEGF11,CBLN2,GDF7
13_Summary	GO Biological Processes	GO:0015696	ammonium transport	-3.90078	-1.20774	7/110	116,135,1136,1392,2668,2824,3351,1536,2354,114,1129,6529,238,482,1602,2847,2911,4803,5367,5730,2555,8714,9619,26154,201780,13,2326,2328,6098,6781,374,4494,10715,11185,116443,783,1636	ADCYAP1,ADORA2A,CHRNA3,CRH,GDNF,GPM6B,HTR1B,CYBB,FOSB,ADCY8,CHRM2,SLC6A1,ALK,ATP1B2,DACH1,MCHR1,GRM1,NGF,PMCH,PTGDS,GABRA2,ABCC3,ABCG1,ABCA12,SLC10A4,AADAC,FMO1,FMO3,ROS1,STC1,AREG,MT1F,CERS1,INMT,GRIN3A,CACNB2,ACE
13_Member	GO Biological Processes	GO:0015696	ammonium transport	-3.90078	-1.20774	7/110	116,135,1136,1392,2668,2824,3351	ADCYAP1,ADORA2A,CHRNA3,CRH,GDNF,GPM6B,HTR1B
13_Member	GO Biological Processes	GO:0051385	response to mineralocorticoid	-3.54309	-1.02291	4/32	1392,1536,2354,3351	CRH,CYBB,FOSB,HTR1B
13_Member	GO Biological Processes	GO:0060359	response to ammonium ion	-3.47377	-0.98485	7/129	114,1129,1136,1392,2354,3351,6529	ADCY8,CHRM2,CHRNA3,CRH,FOSB,HTR1B,SLC6A1
13_Member	GO Biological Processes	GO:0051952	regulation of amine transport	-3.44859	-0.983144	6/93	135,1136,1392,2668,3351,6529	ADORA2A,CHRNA3,CRH,GDNF,HTR1B,SLC6A1
13_Member	GO Biological Processes	GO:0007610	behavior	-3.31645	-0.878681	16/609	114,116,135,238,482,1136,1392,1602,2668,2847,2911,3351,4803,5367,5730,6529	ADCY8,ADCYAP1,ADORA2A,ALK,ATP1B2,CHRNA3,CRH,DACH1,GDNF,MCHR1,GRM1,HTR1B,NGF,PMCH,PTGDS,SLC6A1
13_Member	GO Biological Processes	GO:0015837	amine transport	-3.25674	-0.834769	6/101	135,1136,1392,2668,3351,6529	ADORA2A,CHRNA3,CRH,GDNF,HTR1B,SLC6A1
13_Member	GO Biological Processes	GO:0043279	response to alkaloid	-3.18939	-0.792526	6/104	114,135,1392,2354,3351,6529	ADCY8,ADORA2A,CRH,FOSB,HTR1B,SLC6A1
13_Member	GO Biological Processes	GO:0072347	response to anesthetic	-3.1556	-0.777179	5/70	114,1392,2354,3351,6529	ADCY8,CRH,FOSB,HTR1B,SLC6A1
13_Member	GO Biological Processes	GO:0045187	regulation of circadian sleep/wake cycle, sleep	-3.13653	-0.777179	3/18	135,1392,5730	ADORA2A,CRH,PTGDS
13_Member	GO Biological Processes	GO:0006837	serotonin transport	-2.93404	-0.64468	3/21	1392,2824,3351	CRH,GPM6B,HTR1B
13_Member	GO Biological Processes	GO:0042749	regulation of circadian sleep/wake cycle	-2.87359	-0.620755	3/22	135,1392,5730	ADORA2A,CRH,PTGDS
13_Member	GO Biological Processes	GO:0050802	circadian sleep/wake cycle, sleep	-2.87359	-0.620755	3/22	135,1392,5730	ADORA2A,CRH,PTGDS
13_Member	GO Biological Processes	GO:0051932	synaptic transmission, GABAergic	-2.86442	-0.615079	4/48	135,2555,3351,6529	ADORA2A,GABRA2,HTR1B,SLC6A1
13_Member	GO Biological Processes	GO:0015844	monoamine transport	-2.7983	-0.570614	5/84	135,1392,2668,2824,3351	ADORA2A,CRH,GDNF,GPM6B,HTR1B
13_Member	GO Biological Processes	GO:0015850	organic hydroxy compound transport	-2.78581	-0.563409	9/268	135,1392,2668,2824,3351,8714,9619,26154,201780	ADORA2A,CRH,GDNF,GPM6B,HTR1B,ABCC3,ABCG1,ABCA12,SLC10A4
13_Member	GO Biological Processes	GO:0022410	circadian sleep/wake cycle process	-2.70903	-0.516029	3/25	135,1392,5730	ADORA2A,CRH,PTGDS
13_Member	GO Biological Processes	GO:0050433	regulation of catecholamine secretion	-2.6445	-0.485766	4/55	135,1392,2668,3351	ADORA2A,CRH,GDNF,HTR1B
13_Member	GO Biological Processes	GO:0001963	synaptic transmission, dopaminergic	-2.61105	-0.471624	3/27	135,1392,2668	ADORA2A,CRH,GDNF
13_Member	GO Biological Processes	GO:0009410	response to xenobiotic stimulus	-2.6054	-0.471332	9/285	13,114,135,1392,2326,2328,2354,3351,6529	AADAC,ADCY8,ADORA2A,CRH,FMO1,FMO3,FOSB,HTR1B,SLC6A1
13_Member	GO Biological Processes	GO:0050432	catecholamine secretion	-2.58751	-0.456095	4/57	135,1392,2668,3351	ADORA2A,CRH,GDNF,HTR1B
13_Member	GO Biological Processes	GO:0042745	circadian sleep/wake cycle	-2.56505	-0.445189	3/28	135,1392,5730	ADORA2A,CRH,PTGDS
13_Member	GO Biological Processes	GO:2001023	regulation of response to drug	-2.52436	-0.417611	5/97	135,1136,1392,2668,3351	ADORA2A,CHRNA3,CRH,GDNF,HTR1B
13_Member	GO Biological Processes	GO:2001025	positive regulation of response to drug	-2.47828	-0.399193	3/30	135,1392,2668	ADORA2A,CRH,GDNF
13_Member	GO Biological Processes	GO:0098810	neurotransmitter reuptake	-2.39773	-0.35467	3/32	2668,2824,6529	GDNF,GPM6B,SLC6A1
13_Member	GO Biological Processes	GO:0007626	locomotory behavior	-2.38677	-0.352248	7/199	114,135,238,1136,1392,2668,2911	ADCY8,ADORA2A,ALK,CHRNA3,CRH,GDNF,GRM1
13_Member	GO Biological Processes	GO:0044070	regulation of anion transport	-2.3768	-0.350694	5/105	135,3351,6098,6529,6781	ADORA2A,HTR1B,ROS1,SLC6A1,STC1
13_Member	GO Biological Processes	GO:0030431	sleep	-2.32262	-0.322718	3/34	135,1392,5730	ADORA2A,CRH,PTGDS
13_Member	GO Biological Processes	GO:0032228	regulation of synaptic transmission, GABAergic	-2.2869	-0.302222	3/35	135,3351,6529	ADORA2A,HTR1B,SLC6A1
13_Member	GO Biological Processes	GO:0071312	cellular response to alkaloid	-2.2869	-0.302222	3/35	114,1392,3351	ADCY8,CRH,HTR1B
13_Member	GO Biological Processes	GO:0050795	regulation of behavior	-2.24401	-0.270825	4/71	135,1392,3351,5730	ADORA2A,CRH,HTR1B,PTGDS
13_Member	GO Biological Processes	GO:0051937	catecholamine transport	-2.22257	-0.252888	4/72	135,1392,2668,3351	ADORA2A,CRH,GDNF,HTR1B
13_Member	GO Biological Processes	GO:0051954	positive regulation of amine transport	-2.18626	-0.225608	3/38	135,2668,6529	ADORA2A,GDNF,SLC6A1
13_Member	GO Biological Processes	GO:0051955	regulation of amino acid transport	-2.18626	-0.225608	3/38	135,3351,6529	ADORA2A,HTR1B,SLC6A1
13_Member	GO Biological Processes	GO:0009636	response to toxic substance	-2.15716	-0.205354	12/523	116,135,374,1136,1392,1536,3351,4494,6529,10715,11185,116443	ADCYAP1,ADORA2A,AREG,CHRNA3,CRH,CYBB,HTR1B,MT1F,SLC6A1,CERS1,INMT,GRIN3A
13_Member	GO Biological Processes	GO:0045471	response to ethanol	-2.08989	-0.172125	5/123	116,1392,1536,3351,116443	ADCYAP1,CRH,CYBB,HTR1B,GRIN3A
13_Member	GO Biological Processes	GO:0043270	positive regulation of ion transport	-2.08252	-0.17159	8/284	135,482,783,1392,2668,2847,6529,6781	ADORA2A,ATP1B2,CACNB2,CRH,GDNF,MCHR1,SLC6A1,STC1
13_Member	GO Biological Processes	GO:0051590	positive regulation of neurotransmitter transport	-2.06521	-0.16525	3/42	135,783,6529	ADORA2A,CACNB2,SLC6A1
13_Member	GO Biological Processes	GO:0046717	acid secretion	-2.00568	-0.125489	5/129	135,1636,3351,6529,8714	ADORA2A,ACE,HTR1B,SLC6A1,ABCC3
13_Member	GO Biological Processes	GO:0097305	response to alcohol	-2.00488	-0.125489	7/235	114,116,1392,1536,2354,3351,116443	ADCY8,ADCYAP1,CRH,CYBB,FOSB,HTR1B,GRIN3A
14_Summary	Reactome Gene Sets	R-HSA-5173105	O-linked glycosylation	-3.87619	-1.20203	7/111	2650,54507,57188,80731,93010,157869,442117	GCNT1,ADAMTSL4,ADAMTSL3,THSD7B,B3GNT7,SBSPON,GALNTL6
14_Member	Reactome Gene Sets	R-HSA-5173105	O-linked glycosylation	-3.87619	-1.20203	7/111	2650,54507,57188,80731,93010,157869,442117	GCNT1,ADAMTSL4,ADAMTSL3,THSD7B,B3GNT7,SBSPON,GALNTL6
14_Member	Reactome Gene Sets	R-HSA-5083635	Defective B3GALTL causes Peters-plus syndrome (PpS)	-3.29616	-0.863724	4/37	54507,57188,80731,157869	ADAMTSL4,ADAMTSL3,THSD7B,SBSPON
14_Member	Reactome Gene Sets	R-HSA-5173214	O-glycosylation of TSR domain-containing proteins	-3.25128	-0.83444	4/38	54507,57188,80731,157869	ADAMTSL4,ADAMTSL3,THSD7B,SBSPON
14_Member	Reactome Gene Sets	R-HSA-3906995	Diseases associated with O-glycosylation of proteins	-2.31055	-0.314541	4/68	54507,57188,80731,157869	ADAMTSL4,ADAMTSL3,THSD7B,SBSPON
15_Summary	GO Biological Processes	GO:0001655	urogenital system development	-3.84206	-1.186	12/331	1396,1634,1636,2650,2668,3400,4609,7481,8842,10736,28514,168002,374,768,1301,1952,3488,4036,6781,7139,151449	CRIP1,DCN,ACE,GCNT1,GDNF,ID4,MYC,WNT11,PROM1,SIX2,DLL1,DACT2,AREG,CA9,COL11A1,CELSR2,IGFBP5,LRP2,STC1,TNNT2,GDF7
15_Member	GO Biological Processes	GO:0001655	urogenital system development	-3.84206	-1.186	12/331	1396,1634,1636,2650,2668,3400,4609,7481,8842,10736,28514,168002	CRIP1,DCN,ACE,GCNT1,GDNF,ID4,MYC,WNT11,PROM1,SIX2,DLL1,DACT2
15_Member	GO Biological Processes	GO:0072080	nephron tubule development	-3.44859	-0.983144	6/93	2668,4609,7481,8842,10736,28514	GDNF,MYC,WNT11,PROM1,SIX2,DLL1
15_Member	GO Biological Processes	GO:0061326	renal tubule development	-3.39885	-0.94469	6/95	2668,4609,7481,8842,10736,28514	GDNF,MYC,WNT11,PROM1,SIX2,DLL1
15_Member	GO Biological Processes	GO:0001822	kidney development	-3.19421	-0.792526	10/284	1634,1636,2650,2668,4609,7481,8842,10736,28514,168002	DCN,ACE,GCNT1,GDNF,MYC,WNT11,PROM1,SIX2,DLL1,DACT2
15_Member	GO Biological Processes	GO:0072001	renal system development	-3.09056	-0.752903	10/293	1634,1636,2650,2668,4609,7481,8842,10736,28514,168002	DCN,ACE,GCNT1,GDNF,MYC,WNT11,PROM1,SIX2,DLL1,DACT2
15_Member	GO Biological Processes	GO:0072009	nephron epithelium development	-3.06138	-0.73631	6/110	2668,4609,7481,8842,10736,28514	GDNF,MYC,WNT11,PROM1,SIX2,DLL1
15_Member	GO Biological Processes	GO:0048729	tissue morphogenesis	-2.89411	-0.622136	16/668	374,768,1301,1952,2650,2668,3400,3488,4036,4609,6781,7139,7481,10736,28514,151449	AREG,CA9,COL11A1,CELSR2,GCNT1,GDNF,ID4,IGFBP5,LRP2,MYC,STC1,TNNT2,WNT11,SIX2,DLL1,GDF7
15_Member	GO Biological Processes	GO:0090183	regulation of kidney development	-2.61571	-0.471624	4/56	2668,4609,8842,10736	GDNF,MYC,PROM1,SIX2
15_Member	GO Biological Processes	GO:0060993	kidney morphogenesis	-2.56356	-0.445189	5/95	2650,2668,4609,7481,10736	GCNT1,GDNF,MYC,WNT11,SIX2
15_Member	GO Biological Processes	GO:0072073	kidney epithelium development	-2.49746	-0.404055	6/142	2668,4609,7481,8842,10736,28514	GDNF,MYC,WNT11,PROM1,SIX2,DLL1
15_Member	GO Biological Processes	GO:0072006	nephron development	-2.46754	-0.395438	6/144	2668,4609,7481,8842,10736,28514	GDNF,MYC,WNT11,PROM1,SIX2,DLL1
15_Member	GO Biological Processes	GO:0060675	ureteric bud morphogenesis	-2.38062	-0.352248	4/65	2668,4609,7481,10736	GDNF,MYC,WNT11,SIX2
15_Member	GO Biological Processes	GO:0072171	mesonephric tubule morphogenesis	-2.35685	-0.341005	4/66	2668,4609,7481,10736	GDNF,MYC,WNT11,SIX2
15_Member	GO Biological Processes	GO:0010092	specification of animal organ identity	-2.2869	-0.302222	3/35	2668,4036,7481	GDNF,LRP2,WNT11
15_Member	GO Biological Processes	GO:0072078	nephron tubule morphogenesis	-2.20147	-0.235424	4/73	2668,4609,7481,10736	GDNF,MYC,WNT11,SIX2
15_Member	GO Biological Processes	GO:0072088	nephron epithelium morphogenesis	-2.16028	-0.206721	4/75	2668,4609,7481,10736	GDNF,MYC,WNT11,SIX2
15_Member	GO Biological Processes	GO:0090184	positive regulation of kidney development	-2.12402	-0.18616	3/40	2668,4609,8842	GDNF,MYC,PROM1
15_Member	GO Biological Processes	GO:0061333	renal tubule morphogenesis	-2.12037	-0.18616	4/77	2668,4609,7481,10736	GDNF,MYC,WNT11,SIX2
15_Member	GO Biological Processes	GO:0072028	nephron morphogenesis	-2.12037	-0.18616	4/77	2668,4609,7481,10736	GDNF,MYC,WNT11,SIX2
15_Member	GO Biological Processes	GO:0010463	mesenchymal cell proliferation	-2.0095	-0.125489	3/44	4609,7481,10736	MYC,WNT11,SIX2
16_Summary	KEGG Pathway	ko04742	Taste transduction	-3.71757	-1.1195	6/83	40,114,2555,2911,3351,6337	ASIC2,ADCY8,GABRA2,GRM1,HTR1B,SCNN1A
16_Member	KEGG Pathway	ko04742	Taste transduction	-3.71757	-1.1195	6/83	40,114,2555,2911,3351,6337	ASIC2,ADCY8,GABRA2,GRM1,HTR1B,SCNN1A
16_Member	KEGG Pathway	hsa04742	Taste transduction	-3.66085	-1.09275	6/85	40,114,2555,2911,3351,6337	ASIC2,ADCY8,GABRA2,GRM1,HTR1B,SCNN1A
17_Summary	KEGG Pathway	ko04350	TGF-beta signaling pathway	-3.68901	-1.10619	6/84	656,1634,3400,4609,25805,151449,374,7481,8325,166824,4773,27123,2167,2354	BMP8B,DCN,ID4,MYC,BAMBI,GDF7,AREG,WNT11,FZD8,RASSF6,NFATC2,DKK2,FABP4,FOSB
17_Member	KEGG Pathway	ko04350	TGF-beta signaling pathway	-3.68901	-1.10619	6/84	656,1634,3400,4609,25805,151449	BMP8B,DCN,ID4,MYC,BAMBI,GDF7
17_Member	KEGG Pathway	hsa04350	TGF-beta signaling pathway	-3.44859	-0.983144	6/93	656,1634,3400,4609,25805,151449	BMP8B,DCN,ID4,MYC,BAMBI,GDF7
17_Member	KEGG Pathway	ko04390	Hippo signaling pathway	-3.01529	-0.698422	7/154	374,656,4609,7481,8325,151449,166824	AREG,BMP8B,MYC,WNT11,FZD8,GDF7,RASSF6
17_Member	KEGG Pathway	hsa04390	Hippo signaling pathway	-2.71037	-0.516029	7/174	374,656,4609,7481,8325,151449,166824	AREG,BMP8B,MYC,WNT11,FZD8,GDF7,RASSF6
17_Member	KEGG Pathway	ko04310	Wnt signaling pathway	-2.48243	-0.399193	6/143	4609,4773,7481,8325,25805,27123	MYC,NFATC2,WNT11,FZD8,BAMBI,DKK2
17_Member	Canonical Pathways	M167	PID AP1 PATHWAY	-2.26582	-0.286919	4/70	2167,2354,4609,4773	FABP4,FOSB,MYC,NFATC2
17_Member	KEGG Pathway	hsa04310	Wnt signaling pathway	-2.13301	-0.186424	6/169	4609,4773,7481,8325,25805,27123	MYC,NFATC2,WNT11,FZD8,BAMBI,DKK2
18_Summary	GO Biological Processes	GO:0043062	extracellular structure organization	-3.61354	-1.0802	14/458	1301,1310,1634,2824,4148,4319,4324,7941,8076,9619,28984,54507,57188,133584	COL11A1,COL19A1,DCN,GPM6B,MATN3,MMP10,MMP15,PLA2G7,MFAP5,ABCG1,RGCC,ADAMTSL4,ADAMTSL3,EGFLAM
18_Member	GO Biological Processes	GO:0043062	extracellular structure organization	-3.61354	-1.0802	14/458	1301,1310,1634,2824,4148,4319,4324,7941,8076,9619,28984,54507,57188,133584	COL11A1,COL19A1,DCN,GPM6B,MATN3,MMP10,MMP15,PLA2G7,MFAP5,ABCG1,RGCC,ADAMTSL4,ADAMTSL3,EGFLAM
18_Member	GO Biological Processes	GO:0030198	extracellular matrix organization	-3.13221	-0.777179	12/397	1301,1310,1634,2824,4148,4319,4324,8076,28984,54507,57188,133584	COL11A1,COL19A1,DCN,GPM6B,MATN3,MMP10,MMP15,MFAP5,RGCC,ADAMTSL4,ADAMTSL3,EGFLAM
18_Member	Reactome Gene Sets	R-HSA-1442490	Collagen degradation	-2.40481	-0.355223	4/64	1301,1310,4319,4324	COL11A1,COL19A1,MMP10,MMP15
19_Summary	GO Biological Processes	GO:0042063	gliogenesis	-3.52406	-1.01989	11/307	116,135,374,482,1746,1880,3400,4036,10100,28514,400746,547,57540,388610,644943,238,1392,1952,23017,56934,151449,266727,284612,26052,63923,221476	ADCYAP1,ADORA2A,AREG,ATP1B2,DLX2,GPR183,ID4,LRP2,TSPAN2,DLL1,NCMAP,KIF1A,DISP3,TRNP1,RASSF10,ALK,CRH,CELSR2,FAIM2,CA10,GDF7,MDGA1,SYPL2,DNM3,TNN,PI16
19_Member	GO Biological Processes	GO:0042063	gliogenesis	-3.52406	-1.01989	11/307	116,135,374,482,1746,1880,3400,4036,10100,28514,400746	ADCYAP1,ADORA2A,AREG,ATP1B2,DLX2,GPR183,ID4,LRP2,TSPAN2,DLL1,NCMAP
19_Member	GO Biological Processes	GO:0061351	neural precursor cell proliferation	-3.0485	-0.727548	7/152	116,547,3400,4036,57540,388610,644943	ADCYAP1,KIF1A,ID4,LRP2,DISP3,TRNP1,RASSF10
19_Member	GO Biological Processes	GO:0014014	negative regulation of gliogenesis	-2.93403	-0.64468	4/46	116,482,1746,3400	ADCYAP1,ATP1B2,DLX2,ID4
19_Member	GO Biological Processes	GO:0014013	regulation of gliogenesis	-2.72277	-0.519662	6/128	116,482,1746,1880,3400,4036	ADCYAP1,ATP1B2,DLX2,GPR183,ID4,LRP2
19_Member	GO Biological Processes	GO:0007420	brain development	-2.71979	-0.519662	17/761	116,238,482,547,1392,1746,1952,3400,4036,10100,23017,28514,56934,151449,266727,284612,388610	ADCYAP1,ALK,ATP1B2,KIF1A,CRH,DLX2,CELSR2,ID4,LRP2,TSPAN2,FAIM2,DLL1,CA10,GDF7,MDGA1,SYPL2,TRNP1
19_Member	GO Biological Processes	GO:0010721	negative regulation of cell development	-2.08779	-0.172125	9/343	116,482,1746,3400,26052,28514,57540,63923,221476	ADCYAP1,ATP1B2,DLX2,ID4,DNM3,DLL1,DISP3,TNN,PI16
20_Summary	GO Biological Processes	GO:0001503	ossification	-3.51499	-1.01989	13/413	374,656,1301,2824,3400,3488,4745,6781,7123,7481,10736,57419,63923,1396,1746,4148,151449	AREG,BMP8B,COL11A1,GPM6B,ID4,IGFBP5,NELL1,STC1,CLEC3B,WNT11,SIX2,SLC24A3,TNN,CRIP1,DLX2,MATN3,GDF7
20_Member	GO Biological Processes	GO:0001503	ossification	-3.51499	-1.01989	13/413	374,656,1301,2824,3400,3488,4745,6781,7123,7481,10736,57419,63923	AREG,BMP8B,COL11A1,GPM6B,ID4,IGFBP5,NELL1,STC1,CLEC3B,WNT11,SIX2,SLC24A3,TNN
20_Member	GO Biological Processes	GO:0061448	connective tissue development	-3.44104	-0.981272	10/264	656,1301,1396,1746,3400,4148,6781,7481,10736,151449	BMP8B,COL11A1,CRIP1,DLX2,ID4,MATN3,STC1,WNT11,SIX2,GDF7
20_Member	GO Biological Processes	GO:0051216	cartilage development	-2.41066	-0.356661	7/197	656,1301,1746,4148,6781,7481,10736	BMP8B,COL11A1,DLX2,MATN3,STC1,WNT11,SIX2
20_Member	GO Biological Processes	GO:0030282	bone mineralization	-2.17942	-0.22055	5/117	2824,4745,7123,7481,57419	GPM6B,NELL1,CLEC3B,WNT11,SLC24A3
